# Supplementary material for: N,N′-Bis[(2-methyl­phenyl)sulfon­yl]adipamide
Source: Acta Crystallogr Sect E Struct Rep Online. 2011 Mar 5;67(Pt 4):o789. doi: 10.1107/S1600536811007203 (PMC3099916; doi:10.1107/S1600536811007203)
Supplement: Supplementary file 2 [file e-67-0o789-Isup2.hkl]

# 
# h,k,l, Fc-squared, Fo-squared, sigma(Fo-squared) and status flag 
# 
data_I
_shelx_title ' AS2 P21/n' 
_shelx_refln_list_code          4 
_shelx_F_calc_maximum      133.41 
_exptl_crystal_F_000       476.00 
_reflns_d_resolution_high  0.8001 
 
loop_ 
 _symmetry_equiv_pos_as_xyz 
 'x, y, z' 
 '-x+1/2, y+1/2, -z+1/2' 
 '-x, -y, -z' 
 'x-1/2, -y-1/2, z-1/2' 
 
_cell_length_a    11.9280 
_cell_length_b     5.5230 
_cell_length_c    16.4470 
_cell_angle_alpha  90.000 
_cell_angle_beta   96.050 
_cell_angle_gamma  90.000 
 
_shelx_F_squared_multiplier     1.000 
 
loop_ 
 _refln_index_h 
 _refln_index_k 
 _refln_index_l 
 _refln_F_squared_calc 
 _refln_F_squared_meas 
 _refln_F_squared_sigma 
 _refln_observed_status 
   2   0   0    17467.82    18352.69     97.78 o 
   4   0   0      135.98      111.09      6.19 o 
   6   0   0      347.13      307.41      5.61 o 
   8   0   0      629.63      632.42     11.30 o 
  10   0   0      477.42      460.88     11.27 o 
  12   0   0      173.71      121.67      8.29 o 
  14   0   0       48.45       84.90      7.73 o 
   1   1   0     7213.29     6906.12     33.53 o 
   2   1   0      778.59      806.35      4.48 o 
   3   1   0      733.27      800.78      7.69 o 
   4   1   0      345.39      316.77      6.83 o 
   5   1   0      155.01      144.69      7.25 o 
   6   1   0      867.68      872.49     15.34 o 
   7   1   0      275.20      293.06      4.90 o 
   8   1   0      389.27      399.63     10.34 o 
   9   1   0      112.51      100.33      5.64 o 
  10   1   0      836.64      779.55     13.61 o 
  11   1   0      214.28      179.62     39.32 o 
  12   1   0       12.68       -7.32      7.32 o 
  13   1   0       27.29       -2.03      7.62 o 
  14   1   0       54.03       91.62      8.40 o 
   0   2   0      612.75      514.36     26.79 o 
   1   2   0        2.89        3.93      2.58 o 
   2   2   0      480.35      550.18     11.66 o 
   3   2   0       38.20       37.90      2.47 o 
   4   2   0     1417.03     1448.81      6.64 o 
   5   2   0      209.45      206.67     10.63 o 
   6   2   0      366.89      355.66     20.06 o 
   7   2   0      511.89      531.84     36.42 o 
   8   2   0      433.23      439.18      7.54 o 
   9   2   0     1068.64     1038.95     30.45 o 
  10   2   0       11.53       14.25      8.75 o 
  11   2   0      361.38      358.00     12.29 o 
  12   2   0       64.52       19.68      8.78 o 
  13   2   0       10.31       -7.84      7.84 o 
  14   2   0       44.93       72.39      9.42 o 
   1   3   0      174.20      176.79      4.15 o 
   2   3   0      207.85      200.82      3.20 o 
   3   3   0       66.67       71.70      3.41 o 
   4   3   0        0.13        0.80      3.30 o 
   5   3   0        6.91        7.14      3.34 o 
   6   3   0       89.84       93.93      4.80 o 
   7   3   0       11.69       11.41      8.01 o 
   8   3   0       96.23      105.59      9.31 o 
   9   3   0        5.61        7.11      8.40 o 
  10   3   0       86.17       58.88      9.54 o 
  11   3   0        8.70       -8.68      8.68 o 
  12   3   0       14.57       -2.61      8.61 o 
  13   3   0       11.09       27.27      8.69 o 
   0   4   0      444.12      374.45      9.72 o 
   1   4   0      208.78      204.86      6.75 o 
   2   4   0        0.01       -2.94      4.91 o 
   3   4   0      416.18      432.10      7.66 o 
   4   4   0      478.09      524.21     18.74 o 
   5   4   0      621.14      648.29     28.95 o 
   6   4   0      674.10      687.72     26.37 o 
   7   4   0      145.20      123.87     10.91 o 
   8   4   0      296.36      294.06      7.94 o 
   9   4   0       23.96       23.96      6.07 o 
  10   4   0        4.72        1.20      5.80 o 
  11   4   0        4.75        5.43      8.60 o 
  12   4   0       48.32       63.17     10.43 o 
   1   5   0      549.52      565.25     18.76 o 
   2   5   0       27.55       25.68      7.58 o 
   3   5   0       12.97       15.71      5.42 o 
   4   5   0        0.94       -5.10      5.10 o 
   5   5   0      363.70      385.89     14.93 o 
   6   5   0        0.11       -3.60      5.00 o 
   7   5   0      245.49      220.54     43.31 o 
   8   5   0        3.50       11.44      8.81 o 
   9   5   0        2.11       -3.79      5.70 o 
  10   5   0        4.36        2.25      8.19 o 
   0   6   0      115.27       96.77      9.88 o 
   1   6   0       38.78       38.14      6.25 o 
   2   6   0       80.19       69.60      6.17 o 
   3   6   0      119.32      117.41      7.03 o 
   4   6   0      129.35      125.65     19.64 o 
   5   6   0       50.40       56.69     10.78 o 
   6   6   0       66.01       39.14      5.76 o 
   7   6   0        8.31       29.46      5.52 o 
 -13   0   1      200.18      203.01      9.65 o 
 -11   0   1       24.96       26.33      7.13 o 
  -9   0   1      437.72      410.71     10.31 o 
  -7   0   1       95.08       90.75      6.71 o 
  -5   0   1       35.19       49.91      5.31 o 
  -3   0   1    16374.23    15780.66     28.35 o 
   3   0   1       37.10       22.77      6.20 o 
   5   0   1     1962.97     2182.17     14.97 o 
   7   0   1      178.60      212.58      8.95 o 
   9   0   1      135.69      132.51      8.04 o 
  11   0   1        0.96        5.39      7.03 o 
  13   0   1       57.78        4.59      7.10 o 
 -14   1   1       26.61        4.92      6.25 o 
 -13   1   1       10.63       15.32      7.94 o 
 -12   1   1       76.13       77.65      8.98 o 
 -11   1   1       11.79       -6.88      6.88 o 
 -10   1   1       17.74        8.68     10.23 o 
  -9   1   1      231.87      207.04     21.53 o 
  -8   1   1      160.22      140.67      9.30 o 
  -7   1   1      362.78      307.58      5.90 o 
  -6   1   1     1873.93     1749.90     72.45 o 
  -5   1   1        8.02       16.08      2.89 o 
  -4   1   1      402.14      400.55     18.08 o 
  -3   1   1       22.52       33.22      2.23 o 
  -2   1   1        3.53        0.09      2.68 o 
  -1   1   1     2791.22     2862.79      9.14 o 
   0   1   1     1373.09     1225.79     18.63 o 
   1   1   1      842.37      901.72      3.90 o 
   2   1   1       48.24       59.69      4.54 o 
   3   1   1      544.31      574.39      5.34 o 
   4   1   1      670.25      710.13      8.70 o 
   5   1   1      630.57      650.72      9.85 o 
   6   1   1       23.67       41.13      6.61 o 
   7   1   1      933.65      924.03     12.52 o 
   8   1   1       26.76       14.52      4.66 o 
   9   1   1      219.53      214.94      5.33 o 
  10   1   1        0.02       -1.52      4.84 o 
  11   1   1      532.95      513.99     13.31 o 
  12   1   1        0.72       13.12      7.80 o 
  13   1   1       38.81       31.46      7.95 o 
 -14   2   1       45.88        6.62      7.57 o 
 -13   2   1        1.88       22.01      8.03 o 
 -12   2   1       30.30       49.90      8.93 o 
 -11   2   1      278.02      246.90     11.55 o 
 -10   2   1       27.97        5.46      7.73 o 
  -9   2   1      812.39      714.78     14.00 o 
  -8   2   1        0.07       -1.90      7.25 o 
  -7   2   1       26.02       27.97      4.46 o 
  -6   2   1      113.11      110.10      4.80 o 
  -5   2   1      622.85      623.81     10.70 o 
  -4   2   1      223.70      217.80      4.12 o 
  -3   2   1      534.56      517.15      4.61 o 
  -2   2   1       57.65       71.11      3.94 o 
  -1   2   1        0.04       -0.56      2.28 o 
   0   2   1       43.96       39.77      3.37 o 
   1   2   1     4927.98     4988.30     21.13 o 
   2   2   1      464.49      476.18      9.06 o 
   3   2   1      194.85      165.19      3.76 o 
   4   2   1      757.42      776.35      6.21 o 
   5   2   1       37.44       33.73      5.56 o 
   6   2   1      995.04     1064.41     12.45 o 
   7   2   1       18.87       24.77      6.89 o 
   8   2   1       70.24       78.81      5.62 o 
   9   2   1      750.13      738.34     13.64 o 
  10   2   1       70.66       77.67      6.57 o 
  11   2   1      132.53      127.97     10.38 o 
  12   2   1        0.44        1.50      8.72 o 
 -13   3   1       29.15        0.27      7.99 o 
 -12   3   1       39.35       50.36      8.99 o 
 -11   3   1      145.01      155.97     10.93 o 
 -10   3   1      202.03      198.76     11.18 o 
  -9   3   1       37.27       32.51      8.45 o 
  -8   3   1       47.07       33.58      8.18 o 
  -7   3   1       32.58       15.36      7.03 o 
  -6   3   1      342.92      359.02      5.24 o 
  -5   3   1       85.80       93.29      5.23 o 
  -4   3   1      541.91      552.77     22.07 o 
  -3   3   1        3.41        4.51      3.09 o 
  -2   3   1       20.48       10.14      2.91 o 
  -1   3   1      245.37      226.30      3.68 o 
   0   3   1      992.94      865.90     49.81 o 
   1   3   1        4.14       12.39      2.31 o 
   2   3   1      429.53      446.57     11.55 o 
   3   3   1      519.79      556.96     20.19 o 
   4   3   1       58.50       56.35      3.44 o 
   5   3   1      435.77      440.71     10.73 o 
   6   3   1       88.13       91.76      5.14 o 
   7   3   1      433.74      428.29      7.46 o 
   8   3   1      119.77      157.44     10.65 o 
   9   3   1        3.52        9.60      8.39 o 
  10   3   1      139.35      110.80     10.93 o 
  11   3   1      134.41      155.12     10.43 o 
 -11   4   1        0.09       -8.46      8.46 o 
 -10   4   1        3.46       -3.05      5.80 o 
  -9   4   1      142.15      144.67      6.84 o 
  -8   4   1      247.68      269.87      9.20 o 
  -7   4   1      104.67      127.07      7.89 o 
  -6   4   1      186.50      169.92      9.37 o 
  -5   4   1       76.30       79.81      4.47 o 
  -4   4   1       24.81       28.13      3.83 o 
  -3   4   1      108.98      102.52      5.62 o 
  -2   4   1      232.47      214.81      6.41 o 
  -1   4   1      482.45      493.04      7.76 o 
   0   4   1      714.42      679.65      8.58 o 
   1   4   1       81.93       78.12      7.09 o 
   2   4   1      184.71      180.66     11.00 o 
   3   4   1       48.60       46.73      3.62 o 
   4   4   1        5.53        7.79      3.75 o 
   5   4   1        1.24       -1.96      3.88 o 
   6   4   1      151.22      156.13      8.06 o 
   7   4   1        0.37        4.12      5.32 o 
   8   4   1        1.12       -2.57      5.66 o 
   9   4   1       57.69       60.16      6.27 o 
  10   4   1       93.10       91.12     11.18 o 
 -10   5   1       16.70       -4.37      7.40 o 
  -9   5   1        6.45        9.05      8.36 o 
  -8   5   1       71.23      103.11     10.12 o 
  -7   5   1        0.16        6.20      7.12 o 
  -6   5   1        6.73        3.42      4.91 o 
  -5   5   1       58.55       62.48      8.07 o 
  -4   5   1      202.96      215.59     13.39 o 
  -3   5   1        8.20        7.10      5.35 o 
  -2   5   1      489.29      483.85      8.92 o 
  -1   5   1       47.94       39.29      5.52 o 
   0   5   1       18.98       14.61      6.18 o 
   1   5   1       30.61       19.61      5.75 o 
   2   5   1      125.73      125.30     22.03 o 
   3   5   1        1.99        3.37      5.21 o 
   4   5   1       27.46       18.62      5.12 o 
   5   5   1        1.64        6.87      5.05 o 
   6   5   1        0.00       -1.45      5.18 o 
   7   5   1       20.04       36.47      8.84 o 
   8   5   1       89.57      102.63     10.24 o 
   9   5   1        0.03       13.34      7.77 o 
  10   5   1       50.46       82.95     24.60 o 
  -7   6   1       35.64       25.76      5.92 o 
  -6   6   1       26.64       13.41      5.39 o 
  -5   6   1       24.02       36.30      6.07 o 
  -4   6   1        0.21        6.74      6.19 o 
  -3   6   1       41.88       37.86      5.95 o 
  -2   6   1       32.15       32.01      7.86 o 
  -1   6   1       25.42       17.11      5.91 o 
   0   6   1      169.53      159.88      7.30 o 
   1   6   1        0.01        3.04      6.76 o 
   2   6   1       30.84       16.48      5.95 o 
   3   6   1        1.43        5.47      5.61 o 
   4   6   1       13.25       16.19      5.79 o 
   5   6   1        0.47       -3.62      5.49 o 
   6   6   1       79.66       82.79     17.91 o 
   7   6   1       14.21       24.99     11.11 o 
 -14   0   2        7.60       -6.59      6.59 o 
 -10   0   2       21.92       25.03      6.69 o 
  -8   0   2      116.21      113.43      6.99 o 
  -6   0   2      610.16      564.75      8.96 o 
  -4   0   2      662.17      661.41      8.13 o 
  -2   0   2       17.32       24.91      4.17 o 
   2   0   2     1439.38     1364.67      9.03 o 
   4   0   2      181.98      157.49      6.94 o 
   6   0   2       90.02      107.18      7.55 o 
   8   0   2       24.14       31.39      8.53 o 
  10   0   2      926.25      852.77     15.88 o 
  12   0   2      273.57      291.34     11.13 o 
  14   0   2        7.45        1.46      6.11 o 
 -13   1   2       19.02       -7.86      7.86 o 
 -12   1   2        6.67       -5.30      6.98 o 
 -11   1   2       87.37       49.91     15.27 o 
 -10   1   2      828.37      765.21     14.45 o 
  -9   1   2       12.36        5.34      6.20 o 
  -8   1   2      139.46      114.26      6.41 o 
  -7   1   2       58.74       45.45      5.05 o 
  -6   1   2      338.77      316.65     16.70 o 
  -5   1   2       19.62       15.07      3.38 o 
  -4   1   2      378.51      332.24     23.32 o 
  -3   1   2       91.80       89.99      2.29 o 
  -2   1   2     2006.60     2167.34      9.39 o 
  -1   1   2       68.56       63.88      2.14 o 
   0   1   2      102.70      117.02      2.50 o 
   1   1   2     3920.72     3738.94     13.99 o 
   2   1   2     1575.24     1685.96      7.45 o 
   3   1   2      278.48      273.58      4.68 o 
   4   1   2     1084.88     1032.29     14.32 o 
   5   1   2      503.67      488.96      9.07 o 
   6   1   2       99.75      134.74      5.69 o 
   7   1   2        0.07       -0.33      5.35 o 
   8   1   2      836.68      816.07     13.34 o 
   9   1   2      273.64      249.34     10.08 o 
  10   1   2      369.97      382.95      7.85 o 
  11   1   2      464.36      487.58     19.27 o 
  12   1   2       10.79       36.38      9.47 o 
  13   1   2       42.59       30.34      8.12 o 
  14   1   2       24.28       81.69      8.12 o 
 -12   2   2      478.08      424.93     12.89 o 
 -11   2   2       19.68       11.61      8.15 o 
 -10   2   2      273.71      281.67     10.47 o 
  -9   2   2      360.10      303.76     10.94 o 
  -8   2   2      134.03      127.89      8.85 o 
  -7   2   2       38.51       29.97      7.00 o 
  -6   2   2      113.24      111.22      7.37 o 
  -5   2   2       23.06       16.67      2.81 o 
  -4   2   2     1954.67     1916.25     27.22 o 
  -3   2   2       18.25       16.87      2.73 o 
  -2   2   2       15.87       27.13      2.72 o 
  -1   2   2       34.53       38.65      3.49 o 
   0   2   2      185.71      140.83      3.83 o 
   1   2   2       74.90       60.22      6.18 o 
   2   2   2      239.96      273.54      6.54 o 
   3   2   2      351.64      358.23     21.84 o 
   4   2   2      447.05      471.99      8.00 o 
   5   2   2       56.75       74.27      6.41 o 
   6   2   2       52.65       35.38      6.72 o 
   7   2   2      129.08      114.33      8.12 o 
   8   2   2      321.01      302.66      9.91 o 
   9   2   2       84.16       87.56      8.90 o 
  10   2   2       36.53       48.54     18.22 o 
  11   2   2       32.00       69.83      7.12 o 
  12   2   2       16.36        1.94     15.77 o 
  13   2   2        2.26       23.81      7.96 o 
 -13   3   2       51.84       19.60      7.95 o 
 -11   3   2      128.03      101.10      9.61 o 
 -10   3   2      103.95       89.18      9.52 o 
  -9   3   2        0.65       -2.90      7.55 o 
  -8   3   2       11.93        8.28      7.55 o 
  -7   3   2      132.30      136.81      8.65 o 
  -6   3   2      145.90      134.50      6.91 o 
  -5   3   2      149.47      149.66      6.49 o 
  -4   3   2      129.25      126.12      3.91 o 
  -3   3   2       19.96       19.03      3.21 o 
  -2   3   2      881.78      931.14      7.06 o 
  -1   3   2      189.68      200.65     12.67 o 
   0   3   2        4.51        2.91      1.79 o 
   1   3   2      146.63      144.08      5.39 o 
   2   3   2      327.00      321.23      5.05 o 
   3   3   2       31.48       21.70      3.12 o 
   4   3   2       24.31       16.70      3.04 o 
   5   3   2       24.50       33.15      3.36 o 
   6   3   2       34.33       24.76      6.01 o 
   7   3   2      137.88      154.43      8.13 o 
   8   3   2      355.57      370.70     31.71 o 
   9   3   2       25.54       35.13      6.13 o 
  10   3   2      131.84      148.17     11.75 o 
  11   3   2       11.84        8.40      8.61 o 
  12   3   2       10.40       28.63      8.66 o 
  13   3   2        3.61       10.65      8.32 o 
 -12   4   2       23.10        0.83      8.67 o 
 -11   4   2       20.56        9.11      6.70 o 
 -10   4   2        9.77        7.51      7.95 o 
  -9   4   2      112.58      110.55      9.61 o 
  -8   4   2       19.77       21.06     14.29 o 
  -7   4   2       21.23        8.31      4.75 o 
  -6   4   2       18.88        6.65      6.56 o 
  -5   4   2      334.37      319.69     15.46 o 
  -4   4   2      158.01      182.55      6.21 o 
  -3   4   2      534.43      535.98      8.23 o 
  -2   4   2       46.69       39.15      5.17 o 
  -1   4   2      436.95      428.42      7.24 o 
   0   4   2      211.38      179.80      5.89 o 
   1   4   2        8.58        9.20      7.14 o 
   2   4   2       69.67       65.77      9.11 o 
   3   4   2      102.57       89.04      3.89 o 
   4   4   2        5.62        4.61      3.74 o 
   5   4   2       34.04       30.16      4.64 o 
   6   4   2       50.99       60.61      7.59 o 
   7   4   2       33.58       50.62     16.30 o 
   8   4   2       40.52       38.36      9.18 o 
   9   4   2      135.34      151.31     13.76 o 
  10   4   2       67.95       79.90      6.77 o 
  11   4   2        8.97       45.90      9.14 o 
 -10   5   2       38.22      109.03      8.70 o 
  -9   5   2        1.30       37.48     17.20 o 
  -8   5   2        1.35       -0.91      8.87 o 
  -7   5   2       73.15       64.28      9.07 o 
  -6   5   2        5.34        5.22      5.08 o 
  -5   5   2      102.12      110.65      7.32 o 
  -4   5   2        8.35        8.33      5.32 o 
  -3   5   2        0.36       -0.70      9.19 o 
  -2   5   2       17.00       19.38      5.86 o 
  -1   5   2      371.93      368.65      7.88 o 
   0   5   2       81.46       72.18      5.77 o 
   1   5   2      101.69      101.56      6.24 o 
   2   5   2      174.83      174.18     12.04 o 
   3   5   2       21.14        8.26      5.16 o 
   4   5   2      119.58      119.31      6.17 o 
   5   5   2      227.62      232.94     24.20 o 
   6   5   2       40.00       38.95      5.35 o 
   7   5   2      271.43      324.99     12.76 o 
   8   5   2       25.60       34.11     10.02 o 
   9   5   2        0.19       -5.53      9.11 o 
  -7   6   2        9.39       15.08      6.59 o 
  -6   6   2        3.45        8.85      5.28 o 
  -5   6   2        0.02        0.79      5.64 o 
  -4   6   2        4.29       10.58      8.42 o 
  -3   6   2       47.92       37.43      6.89 o 
  -2   6   2        0.65        2.10      5.46 o 
  -1   6   2        9.76        5.16      7.10 o 
   0   6   2        0.26        1.15      5.68 o 
   1   6   2      107.42       88.72      6.47 o 
   2   6   2        0.91       -2.92      5.99 o 
   3   6   2      159.06      154.65     31.53 o 
   4   6   2       81.94       96.31     17.57 o 
   5   6   2       59.71       43.86      6.10 o 
   6   6   2       81.77       84.36     11.35 o 
   7   6   2       19.74       28.69     21.97 o 
 -13   0   3      101.11      120.90      7.93 o 
 -11   0   3      197.09      158.93      8.56 o 
  -9   0   3     1863.40     1786.84     17.32 o 
  -7   0   3        4.63        7.46      5.73 o 
  -5   0   3        9.26        3.02      4.79 o 
  -3   0   3     5832.74     6165.33     19.66 o 
  -1   0   3      339.65      357.63      5.05 o 
   1   0   3     9004.69     9198.77     19.73 o 
   3   0   3      472.91      440.51      7.74 o 
   5   0   3     6196.30     6602.39     26.52 o 
   7   0   3       98.83      119.72      8.52 o 
   9   0   3     1007.87      988.86     16.02 o 
  11   0   3       64.47       49.78     10.21 o 
  13   0   3       21.89       86.93      9.20 o 
 -14   1   3       24.14       78.70      7.48 o 
 -13   1   3      201.86      184.93      9.78 o 
 -12   1   3        0.31       -7.68      7.68 o 
 -11   1   3       76.34       68.85     17.07 o 
 -10   1   3      517.42      508.06     46.96 o 
  -9   1   3      457.66      419.90      9.42 o 
  -8   1   3      923.13      886.29      8.58 o 
  -7   1   3      162.28      135.56      4.70 o 
  -6   1   3     1015.01     1108.29      9.71 o 
  -5   1   3      367.49      364.50     12.78 o 
  -4   1   3      742.97      846.31     26.68 o 
  -3   1   3      225.55      233.92      3.57 o 
  -2   1   3     2126.89     2047.31     23.89 o 
  -1   1   3    17799.23    17329.76    252.62 o 
   0   1   3       16.92       25.14      1.86 o 
   1   1   3    16874.84    17517.18    118.94 o 
   2   1   3       37.84       39.61      3.74 o 
   3   1   3       94.54      106.43      4.41 o 
   4   1   3      267.76      325.60     16.38 o 
   5   1   3      576.37      538.72     17.53 o 
   6   1   3       77.48       84.73      5.56 o 
   7   1   3     1179.54     1267.06     34.29 o 
   8   1   3      521.13      532.14     18.00 o 
   9   1   3       36.00       31.90      6.53 o 
  10   1   3      338.93      286.97     11.88 o 
  11   1   3      203.49      208.00      8.60 o 
  12   1   3       89.42      117.14     32.88 o 
  13   1   3       29.05       73.86     10.31 o 
  14   1   3        4.11       19.63      6.59 o 
 -14   2   3        6.33       51.12      7.48 o 
 -13   2   3       39.86       46.68      8.09 o 
 -12   2   3       37.22       15.06      8.80 o 
 -11   2   3      156.21      115.30      9.54 o 
  -9   2   3      130.03       97.21      9.22 o 
  -8   2   3       49.72       32.63      7.37 o 
  -7   2   3      119.45      107.01      7.89 o 
  -6   2   3       11.93       12.81      3.08 o 
  -5   2   3      794.91      850.26      5.12 o 
  -4   2   3      294.10      272.48      7.76 o 
  -3   2   3      408.92      352.82      4.03 o 
  -2   2   3       54.94       66.31      4.16 o 
  -1   2   3     1840.92     1815.12     39.31 o 
   0   2   3     1319.87     1281.12     22.73 o 
   1   2   3     1788.18     1816.19     25.13 o 
   2   2   3      161.59      172.35      3.36 o 
   3   2   3      539.61      652.90     57.34 o 
   4   2   3      132.54      136.51      6.79 o 
   5   2   3      228.81      262.97      8.11 o 
   6   2   3      186.09      193.40      8.13 o 
   7   2   3      183.72      194.47      8.76 o 
   8   2   3        2.15       -2.05      8.54 o 
   9   2   3      279.05      319.49     11.29 o 
  10   2   3      225.05      210.58     10.85 o 
  11   2   3        2.92        1.37      6.45 o 
  12   2   3      109.69      147.52     22.46 o 
  13   2   3       28.72       40.81      9.65 o 
 -13   3   3       83.66      119.43      9.68 o 
 -12   3   3        5.18       11.88      8.10 o 
 -11   3   3       39.41       12.44      8.00 o 
 -10   3   3      237.56      215.18     11.22 o 
  -9   3   3      273.80      264.86     10.17 o 
  -8   3   3       38.61       31.31      7.44 o 
  -7   3   3      492.80      500.84     14.39 o 
  -6   3   3      235.01      235.97      4.60 o 
  -5   3   3      777.24      794.96     10.09 o 
  -4   3   3      473.93      509.02      5.50 o 
  -3   3   3      507.59      532.79      5.38 o 
  -2   3   3        0.17       -1.03      2.95 o 
  -1   3   3      380.03      353.07      8.69 o 
   0   3   3     1251.16     1275.68     18.53 o 
   1   3   3       38.10       38.97      6.01 o 
   2   3   3      246.71      264.93      4.40 o 
   3   3   3      391.32      442.01     22.11 o 
   4   3   3       40.67       43.24      3.50 o 
   5   3   3      929.70      942.56     16.72 o 
   6   3   3       21.73       18.67      6.58 o 
   7   3   3      816.89      759.79     12.41 o 
   8   3   3       56.38       86.82      8.92 o 
   9   3   3        0.58       -8.49      8.49 o 
  10   3   3       17.15       34.79      6.57 o 
  11   3   3       16.55       81.29     10.81 o 
  12   3   3        1.11       24.25      9.90 o 
 -12   4   3       64.86       98.60      9.25 o 
 -11   4   3        3.17       35.41      8.68 o 
 -10   4   3        0.03       19.47      7.66 o 
  -9   4   3       10.93       15.84      6.24 o 
  -8   4   3      159.41      186.81      6.63 o 
  -7   4   3        6.32        2.13      5.65 o 
  -6   4   3       85.55       95.12      6.57 o 
  -5   4   3        0.46       -2.26      3.63 o 
  -4   4   3       93.94       97.38      7.05 o 
  -3   4   3      370.27      355.09     11.24 o 
  -2   4   3      214.37      214.11      6.24 o 
  -1   4   3      232.05      217.49      5.93 o 
   0   4   3      896.48      850.18     32.88 o 
   1   4   3        0.40       -0.83      4.58 o 
   2   4   3       69.60       77.19      5.22 o 
   3   4   3       30.91       24.64      4.48 o 
   4   4   3       77.49       91.41     16.36 o 
   5   4   3      131.05      107.30      5.28 o 
   6   4   3      384.90      380.39     11.68 o 
   7   4   3       32.86       47.45      7.76 o 
   8   4   3       17.27       28.04     18.00 o 
   9   4   3      180.20      228.82     53.92 o 
  10   4   3       15.88       29.88      6.46 o 
  11   4   3        6.66       13.17      8.05 o 
 -10   5   3       20.09       -6.66      6.66 o 
  -8   5   3       16.84       20.98      6.47 o 
  -7   5   3        6.72       -1.72      4.47 o 
  -6   5   3       48.37       50.74      5.42 o 
  -5   5   3        9.03        5.56      5.18 o 
  -4   5   3      457.86      529.40      9.26 o 
  -3   5   3       13.68        9.76      5.33 o 
  -2   5   3      440.68      421.42     27.12 o 
  -1   5   3      177.25      171.74     11.52 o 
   0   5   3        1.41       -2.17      5.01 o 
   1   5   3      106.44       93.25     12.34 o 
   2   5   3      192.34      212.58     24.65 o 
   3   5   3       31.98       15.04      5.14 o 
   4   5   3      407.22      397.90     50.74 o 
   5   5   3        0.54       -2.18      4.86 o 
   6   5   3       93.85       75.61     14.22 o 
   7   5   3       67.20       99.70     10.87 o 
   8   5   3       49.65       63.69      9.54 o 
   9   5   3        8.88       44.04     33.78 o 
  -7   6   3       16.28       -0.75      6.66 o 
  -6   6   3       47.32       52.38      8.14 o 
  -5   6   3        2.21        0.22      7.53 o 
  -4   6   3       27.33       23.99     10.72 o 
  -3   6   3       11.98        7.93      5.23 o 
  -2   6   3       41.41       42.78      5.94 o 
  -1   6   3       28.68       17.77      6.02 o 
   0   6   3      154.35      155.17      8.16 o 
   1   6   3       14.20       15.39      5.45 o 
   2   6   3       13.36       10.13      5.57 o 
   3   6   3       13.49       12.02     10.93 o 
   4   6   3       54.03       58.66      6.04 o 
   5   6   3        1.06        0.21      6.78 o 
   6   6   3      153.12      147.41     32.33 o 
 -12   0   4        4.83       -5.81      5.81 o 
 -10   0   4     1093.08     1049.41     14.51 o 
  -8   0   4      366.82      302.15      8.92 o 
  -6   0   4       57.84       29.08      5.81 o 
  -4   0   4      650.37      732.33      8.87 o 
  -2   0   4      317.03      286.02      5.90 o 
   0   0   4     1105.96     1055.60      8.23 o 
   2   0   4      441.55      447.06      8.17 o 
   4   0   4        5.52       10.07      6.30 o 
   6   0   4     1712.51     1795.46     16.73 o 
   8   0   4       16.64       14.42      8.74 o 
  10   0   4     1022.65     1016.84     17.34 o 
  12   0   4      357.21      335.16     14.05 o 
  14   0   4       17.30      102.69      9.36 o 
 -14   1   4       66.89       53.54      6.82 o 
 -13   1   4        0.17       14.97      6.99 o 
 -12   1   4        0.24       12.01      7.29 o 
 -11   1   4       52.29       45.04     11.63 o 
 -10   1   4      184.61      179.05      5.95 o 
  -9   1   4        1.81        0.79      4.29 o 
  -8   1   4        2.09        9.61      4.26 o 
  -7   1   4      177.43      174.76      5.85 o 
  -6   1   4       29.01       32.60      5.51 o 
  -5   1   4      434.42      451.33      8.83 o 
  -4   1   4     3532.37     3584.06     32.89 o 
  -3   1   4     1442.16     1453.71     18.76 o 
  -2   1   4     6043.79     5942.04     24.13 o 
  -1   1   4     7028.79     6843.96     37.21 o 
   0   1   4     3713.29     3796.47     22.01 o 
   1   1   4     3153.69     3310.01     84.95 o 
   2   1   4      712.68      675.29      5.85 o 
   3   1   4      661.78      723.01     30.43 o 
   4   1   4      563.17      594.11      7.01 o 
   5   1   4     1641.36     1832.25     87.08 o 
   6   1   4      315.24      379.74      7.15 o 
   7   1   4      269.58      301.41     10.25 o 
   8   1   4      142.28      136.45      7.23 o 
   9   1   4        0.29        4.18      6.81 o 
  10   1   4        6.46        8.02      6.88 o 
  11   1   4       35.78       16.20     10.04 o 
  12   1   4        5.74       23.32     10.65 o 
  13   1   4        5.94       99.56      9.78 o 
  14   1   4       45.39      154.43     10.27 o 
 -14   2   4      116.34      131.63      8.45 o 
 -13   2   4        6.22       36.66      7.61 o 
 -12   2   4      318.31      360.45     11.28 o 
 -11   2   4        5.58       27.88      8.02 o 
 -10   2   4        0.90        1.50      7.28 o 
  -9   2   4       72.60       62.23      8.59 o 
  -8   2   4      586.04      588.15     11.89 o 
  -7   2   4       75.61       83.57      7.59 o 
  -6   2   4       28.44       18.00      2.77 o 
  -5   2   4       60.20       38.90      2.41 o 
  -4   2   4      187.05      199.26      3.86 o 
  -3   2   4       14.48        5.89      2.69 o 
  -2   2   4     3927.72     3871.60     13.28 o 
  -1   2   4     1444.53     1470.42     26.06 o 
   0   2   4     1477.94     1423.12     10.20 o 
   1   2   4     2447.93     2383.99     47.74 o 
   2   2   4      791.86      893.83     21.87 o 
   3   2   4      141.35      149.25      4.68 o 
   4   2   4      473.45      505.95     15.56 o 
   5   2   4      329.47      352.40     12.01 o 
   6   2   4     2111.65     2158.01     33.08 o 
   7   2   4        9.04       -1.12      5.64 o 
   8   2   4      156.55      158.27      9.82 o 
   9   2   4       16.29       -6.55     10.04 o 
  10   2   4      255.25      266.33     12.04 o 
  11   2   4        0.28       -8.15      9.43 o 
  12   2   4       51.24       77.01     24.90 o 
  13   2   4        0.26       87.82     31.00 o 
 -13   3   4      142.72      152.87      9.96 o 
 -12   3   4       60.61       87.34      8.34 o 
 -11   3   4       52.95       72.69      9.00 o 
 -10   3   4      450.23      524.86     12.83 o 
  -9   3   4      153.37      176.08      9.19 o 
  -8   3   4      326.76      326.52     10.46 o 
  -7   3   4      510.96      503.69     24.64 o 
  -6   3   4      243.05      247.82     13.18 o 
  -5   3   4      173.69      153.55      4.10 o 
  -4   3   4       16.53       20.89      3.34 o 
  -3   3   4      137.86      133.11      3.84 o 
  -2   3   4      148.63      156.40      6.43 o 
  -1   3   4      900.67      805.04     14.52 o 
   0   3   4      158.68      140.72      4.76 o 
   1   3   4       66.53       53.42      3.34 o 
   2   3   4      197.47      166.03     11.19 o 
   3   3   4       25.55       23.11      3.16 o 
   4   3   4        0.28        1.16      3.22 o 
   5   3   4      563.59      584.87     15.18 o 
   6   3   4      177.63      196.68      8.59 o 
   7   3   4      325.71      332.62     10.20 o 
   8   3   4      520.00      552.13     12.21 o 
   9   3   4       46.39       36.47      9.45 o 
  10   3   4      265.30      284.50     11.91 o 
  11   3   4       36.13       58.58     17.16 o 
  12   3   4       83.85      143.09     54.85 o 
 -11   4   4       38.74       44.62      7.93 o 
 -10   4   4        1.46       -7.23      7.23 o 
  -9   4   4       64.25       51.32      8.10 o 
  -8   4   4       10.06       -2.28      4.08 o 
  -7   4   4        0.71       -3.30      3.30 o 
  -6   4   4      134.27      128.27      6.04 o 
  -5   4   4      418.53      426.73     17.02 o 
  -4   4   4       19.13       18.86      3.70 o 
  -3   4   4     1067.13     1108.72     46.36 o 
  -2   4   4       42.56       34.93      4.64 o 
  -1   4   4      121.33      108.70      5.14 o 
   0   4   4        9.38        9.11      4.59 o 
   1   4   4       45.78       52.33      5.24 o 
   2   4   4       48.70       48.51      6.54 o 
   3   4   4       25.67       26.11      4.58 o 
   4   4   4        1.81        5.37      4.64 o 
   5   4   4       23.46       21.27      4.54 o 
   6   4   4      116.39      113.84      9.35 o 
   7   4   4      151.51      135.61      9.64 o 
   8   4   4       35.61       20.97      8.60 o 
   9   4   4       90.45      136.17     46.47 o 
  10   4   4       38.94      108.01     44.09 o 
  11   4   4       21.63       67.48     11.48 o 
 -10   5   4        7.22       -6.52      6.52 o 
  -9   5   4        7.21       21.76      6.78 o 
  -8   5   4        6.34       18.29      6.44 o 
  -7   5   4        8.24       -3.86      5.98 o 
  -6   5   4        0.50        7.85      6.97 o 
  -5   5   4        9.54        1.12      7.27 o 
  -4   5   4        2.38       10.24      4.87 o 
  -3   5   4       83.18       65.20      5.72 o 
  -2   5   4       92.22       95.34      8.18 o 
  -1   5   4      395.30      358.28     30.98 o 
   0   5   4        0.18       -5.10      5.10 o 
   1   5   4      303.54      314.06     24.70 o 
   2   5   4       11.81       10.10      7.06 o 
   3   5   4      130.72      114.68      6.22 o 
   4   5   4       51.87       48.54     16.53 o 
   5   5   4        5.26        5.90      6.02 o 
   6   5   4       72.64       80.01     10.26 o 
   7   5   4       29.20       52.97      9.31 o 
   8   5   4        0.65       -9.07      9.07 o 
   9   5   4       44.45       61.86     20.35 o 
  -6   6   4       15.35       32.91      8.19 o 
  -5   6   4       14.43       -6.27      7.64 o 
  -4   6   4        0.87       15.92      7.83 o 
  -3   6   4       80.14       81.94      9.67 o 
  -2   6   4       20.72       28.27     20.30 o 
  -1   6   4        2.55        5.23     10.94 o 
   0   6   4        1.37       -3.41      7.08 o 
   1   6   4      101.51       94.51      6.47 o 
   2   6   4        5.88        0.60     11.50 o 
   3   6   4       84.70       75.65      6.04 o 
   4   6   4        3.21        3.33     10.45 o 
   5   6   4       12.12        9.92     14.26 o 
   6   6   4        3.58       17.17     17.61 o 
 -13   0   5      145.82      158.12      8.33 o 
 -11   0   5      372.68      343.11     10.60 o 
  -9   0   5      615.61      600.93     11.43 o 
  -7   0   5       16.75       14.88      5.81 o 
  -5   0   5     1166.20     1172.95     11.91 o 
  -3   0   5     2189.77     2208.48     13.44 o 
  -1   0   5     1532.29     1426.77      9.99 o 
   1   0   5      801.12      746.55      8.72 o 
   3   0   5     1399.40     1403.12     12.45 o 
   5   0   5      730.21      833.07     12.11 o 
   7   0   5      951.86      937.90     14.95 o 
   9   0   5     1427.36     1420.10     19.42 o 
  11   0   5      145.00      132.84     11.90 o 
 -13   1   5      107.01       86.63      8.39 o 
 -12   1   5       12.93       -3.67      6.81 o 
 -11   1   5       67.10       63.94     14.35 o 
 -10   1   5       16.30        5.89      4.67 o 
  -9   1   5      132.58      123.36      5.55 o 
  -8   1   5      167.66      154.58      5.14 o 
  -7   1   5      148.12      140.37      7.22 o 
  -6   1   5        9.46        3.45      3.75 o 
  -5   1   5     1176.50     1209.31     19.90 o 
  -4   1   5      386.97      432.45      3.89 o 
  -3   1   5       68.31       82.27      3.11 o 
  -2   1   5      387.13      386.87      4.36 o 
  -1   1   5      837.03      736.12     28.07 o 
   0   1   5      493.81      486.53      8.68 o 
   1   1   5      289.72      263.25      4.84 o 
   2   1   5     2884.48     3045.40     31.45 o 
   3   1   5      661.62      776.72      7.41 o 
   4   1   5      901.20     1007.61     19.76 o 
   5   1   5       29.06       23.11      5.06 o 
   6   1   5       49.13       57.96      6.07 o 
   7   1   5       64.11       76.41      6.92 o 
   8   1   5      192.67      206.68      7.52 o 
   9   1   5      197.30      172.25      8.11 o 
  10   1   5      151.32      149.41      8.15 o 
  11   1   5      144.32      138.87      8.29 o 
  12   1   5       10.94       -1.26     10.58 o 
  13   1   5       63.81      120.71     12.16 o 
 -13   2   5       72.47       36.78      6.93 o 
 -12   2   5       47.88       41.74      7.64 o 
 -11   2   5      169.02      161.10      8.70 o 
 -10   2   5        2.47       -6.80      6.80 o 
  -9   2   5      127.31      111.45      8.12 o 
  -8   2   5        0.63       -3.00      7.26 o 
  -7   2   5        3.46        2.39      6.86 o 
  -6   2   5        0.52        0.30      2.39 o 
  -5   2   5      103.65       98.64      2.89 o 
  -4   2   5       99.76      103.98      3.02 o 
  -3   2   5     1974.63     2078.58     33.05 o 
  -2   2   5      598.33      568.70      8.73 o 
  -1   2   5      127.59      118.46      2.96 o 
   0   2   5       91.14       82.32      3.69 o 
   1   2   5      208.18      231.23     10.17 o 
   2   2   5      355.71      323.66     17.66 o 
   3   2   5      139.38      140.74      9.37 o 
   4   2   5       81.80       78.69      5.16 o 
   5   2   5      198.51      198.31      5.99 o 
   6   2   5      225.70      228.28      6.74 o 
   7   2   5      302.42      291.71      7.55 o 
   8   2   5        1.23       -4.78      8.53 o 
   9   2   5       73.65       79.01     10.26 o 
  10   2   5       16.62       17.34     10.26 o 
  11   2   5        0.05       16.15     10.16 o 
  12   2   5       50.17       15.71     10.59 o 
  13   2   5        0.90       75.12     22.67 o 
 -13   3   5      100.32       90.51      8.80 o 
 -12   3   5       11.22       -7.27      7.27 o 
 -11   3   5      189.76      161.13      9.34 o 
 -10   3   5      121.92      115.93      9.03 o 
  -9   3   5       34.25       22.77      7.00 o 
  -8   3   5      120.49      118.99      8.46 o 
  -7   3   5       11.12       13.62      3.91 o 
  -6   3   5        3.76        1.85      3.16 o 
  -5   3   5       88.49       96.20      5.82 o 
  -4   3   5      353.94      339.44      7.21 o 
  -3   3   5       26.32       23.07      4.61 o 
  -2   3   5      172.35      174.68      5.03 o 
  -1   3   5      414.71      396.85     10.11 o 
   0   3   5       17.49       14.15      2.41 o 
   1   3   5      133.96      129.72      5.38 o 
   2   3   5       42.26       45.10      6.72 o 
   3   3   5      228.40      209.31     14.78 o 
   4   3   5        4.06        4.15      5.14 o 
   5   3   5      204.13      218.75      6.57 o 
   6   3   5      161.08      158.49      8.83 o 
   7   3   5      386.74      385.41     11.07 o 
   8   3   5       38.77       25.06      8.21 o 
   9   3   5        2.97       25.87      9.61 o 
  11   3   5       11.76       51.82     10.45 o 
  12   3   5        0.25       59.00     10.20 o 
 -11   4   5       95.86      103.93      8.63 o 
 -10   4   5        2.10       -4.39      6.70 o 
  -9   4   5        2.67        0.64      7.44 o 
  -8   4   5      118.37      108.73     24.18 o 
  -7   4   5       59.36       66.20     18.65 o 
  -6   4   5      134.20      158.25      7.72 o 
  -5   4   5        9.94        5.87      4.52 o 
  -4   4   5       39.64       39.61      3.85 o 
  -3   4   5      131.38      138.57     14.14 o 
  -2   4   5      117.13      109.02      6.02 o 
  -1   4   5       27.70       19.14      3.63 o 
   0   4   5      204.38      212.08     22.64 o 
   1   4   5      180.48      178.40      6.81 o 
   2   4   5        0.11        3.80      4.36 o 
   3   4   5      338.58      283.67     39.34 o 
   4   4   5       45.97       53.19      6.60 o 
   5   4   5      493.06      460.80     12.81 o 
   6   4   5      177.87      191.18     10.69 o 
   7   4   5       31.55       51.29      8.73 o 
   8   4   5        7.34       -7.24      8.67 o 
   9   4   5      193.41      160.89     11.02 o 
  10   4   5       22.01       70.36     27.64 o 
  11   4   5        7.46       88.85     10.64 o 
  -9   5   5       15.86       40.82      7.28 o 
  -8   5   5        0.31        6.85      6.29 o 
  -7   5   5        9.31        2.47      6.28 o 
  -6   5   5       58.45       53.92      7.61 o 
  -5   5   5      137.26      136.51      9.17 o 
  -4   5   5      296.59      292.66     11.17 o 
  -3   5   5       16.62       25.57      8.26 o 
  -2   5   5      302.38      241.74     55.87 o 
  -1   5   5       28.86       32.76      4.95 o 
   0   5   5        5.89       -5.10      5.10 o 
   1   5   5        1.09        5.66      5.11 o 
   2   5   5       46.42       46.71     10.30 o 
   3   5   5       15.94       14.50      5.14 o 
   4   5   5      130.00      119.85     26.20 o 
   5   5   5       16.11       14.10      5.08 o 
   6   5   5       10.75       26.00      9.59 o 
   7   5   5        0.88       13.32      9.03 o 
   8   5   5      175.54      175.89     12.21 o 
   9   5   5        9.48       82.97     57.13 o 
  -6   6   5       74.92       82.12      8.87 o 
  -5   6   5        0.06       -8.06      8.06 o 
  -4   6   5       36.93       59.25      8.49 o 
  -3   6   5        3.74       -3.13      8.17 o 
  -2   6   5       53.96       74.29      9.86 o 
   0   6   5       50.69       64.54      9.24 o 
   1   6   5        0.07       -4.48      4.48 o 
   2   6   5        0.01        1.83     10.09 o 
   3   6   5        2.92        4.87      5.14 o 
   4   6   5       23.48       18.05      5.39 o 
   5   6   5        3.40        5.75      5.87 o 
   6   6   5       71.45       93.01     11.29 o 
 -14   0   6      112.55      117.62      7.64 o 
 -12   0   6      463.91      508.85     12.30 o 
 -10   0   6      297.12      328.10     10.20 o 
  -8   0   6      770.90      667.33     11.88 o 
  -6   0   6      246.67      251.31      7.96 o 
  -4   0   6     3890.23     4166.42     20.12 o 
  -2   0   6       31.55       23.17      5.15 o 
   0   0   6     1086.54      957.67      9.58 o 
   2   0   6     2783.19     2836.19     16.59 o 
   4   0   6      161.13      186.64      8.27 o 
   6   0   6     2995.79     3023.86     22.00 o 
   8   0   6      476.21      518.49     13.79 o 
  10   0   6        4.72        6.53     10.39 o 
  12   0   6       54.23       68.16     11.89 o 
 -14   1   6       29.69       90.75      7.82 o 
 -13   1   6        4.07       21.40      7.16 o 
 -12   1   6       19.86       39.56      7.64 o 
 -11   1   6       24.44       18.94     12.03 o 
 -10   1   6      218.55      222.27      6.51 o 
  -9   1   6       89.75       90.75      5.25 o 
  -8   1   6       43.51       59.83      4.72 o 
  -7   1   6       44.57       45.53      4.45 o 
  -6   1   6       11.92        4.17      4.69 o 
  -5   1   6       59.74       58.55      3.99 o 
  -4   1   6     2273.54     2221.99      7.66 o 
  -3   1   6     1460.46     1514.87     19.32 o 
  -2   1   6      555.55      494.02      4.95 o 
  -1   1   6      668.09      704.40      8.95 o 
   0   1   6     3210.58     3193.91     49.00 o 
   1   1   6       89.90       95.98      7.04 o 
   2   1   6      682.71      627.32     17.78 o 
   3   1   6      442.76      483.06     10.41 o 
   4   1   6      145.51      128.01      5.46 o 
   5   1   6       53.83       45.44      5.45 o 
   6   1   6        0.04        0.42      6.74 o 
   7   1   6      338.42      349.86      8.40 o 
   8   1   6      359.19      375.07     11.03 o 
   9   1   6      110.63      114.55     15.42 o 
  10   1   6       11.04        1.53      7.52 o 
  11   1   6        0.55       18.75      7.94 o 
  12   1   6       11.81      -11.40     11.40 o 
  13   1   6       30.13       51.21     11.98 o 
 -13   2   6        4.80       43.35      7.45 o 
 -12   2   6      149.69      175.22      9.56 o 
 -11   2   6        4.65        3.59      7.46 o 
 -10   2   6      109.00       93.52      8.21 o 
  -9   2   6       47.96       58.63      7.74 o 
  -8   2   6      424.72      407.15     10.89 o 
  -7   2   6        3.29        9.31      7.31 o 
  -6   2   6      527.76      551.51      6.51 o 
  -5   2   6       70.29       62.27      2.45 o 
  -4   2   6        1.29       -0.65      3.57 o 
  -3   2   6      341.97      313.13      7.42 o 
  -2   2   6     2860.50     2736.73     62.45 o 
  -1   2   6        6.28        9.29      1.75 o 
   0   2   6     2411.40     2253.72     35.86 o 
   1   2   6     1553.53     1557.01     29.69 o 
   2   2   6       49.73       33.20      3.44 o 
   3   2   6      222.61      229.84      8.11 o 
   4   2   6      623.58      732.13     13.71 o 
   5   2   6       19.28       18.77      5.49 o 
   6   2   6     1120.37     1106.08     22.22 o 
   7   2   6        2.52        2.56      6.11 o 
   8   2   6       22.98       22.12      9.71 o 
   9   2   6       15.56       21.84      7.06 o 
  10   2   6      332.24      350.57     13.94 o 
  11   2   6        2.84        4.83     10.79 o 
  12   2   6       70.61       96.23     11.36 o 
 -13   3   6       73.22      120.30      9.54 o 
 -12   3   6       20.39       48.83      8.20 o 
 -11   3   6       11.09       20.12      7.23 o 
 -10   3   6       94.98      116.54      9.49 o 
  -9   3   6      236.02      242.18     10.18 o 
  -8   3   6        8.03       14.31      7.30 o 
  -7   3   6      274.46      267.51     21.59 o 
  -6   3   6        3.11       -2.38      3.79 o 
  -5   3   6       27.42       22.11      3.90 o 
  -4   3   6      571.22      568.56     12.12 o 
  -3   3   6      238.71      246.46      6.52 o 
  -2   3   6        7.80        3.75      2.75 o 
  -1   3   6     1048.08     1001.95     14.14 o 
   0   3   6      674.44      600.85     11.13 o 
   1   3   6      201.61      178.52      6.11 o 
   2   3   6       24.29       20.68      3.38 o 
   3   3   6      155.34      175.34      5.95 o 
   4   3   6       67.34       77.94      5.78 o 
   5   3   6      536.54      550.42      8.57 o 
   6   3   6      173.67      162.33      9.58 o 
   7   3   6       38.37       38.26      8.61 o 
   8   3   6      384.92      368.22     11.89 o 
   9   3   6      181.40      182.07     11.07 o 
  10   3   6       38.62       63.26     10.86 o 
  11   3   6      153.03      128.01     11.83 o 
  12   3   6        5.74       45.36     10.94 o 
 -11   4   6      117.39      145.07      9.48 o 
 -10   4   6        6.20       33.52      8.15 o 
  -9   4   6      157.96      222.54     10.17 o 
  -8   4   6        1.28        4.66      5.22 o 
  -7   4   6       28.83       15.33      6.72 o 
  -6   4   6       51.12       47.64      4.86 o 
  -5   4   6      158.39      182.35      5.95 o 
  -4   4   6       52.85       49.43      4.60 o 
  -3   4   6      644.31      701.10     13.41 o 
  -2   4   6       68.94       60.57     10.73 o 
  -1   4   6       16.88       12.94      7.30 o 
   0   4   6      111.11      100.69      4.18 o 
   1   4   6      294.23      275.37     17.43 o 
   2   4   6      247.35      223.49      9.81 o 
   3   4   6      222.51      201.32     14.21 o 
   4   4   6       38.10       34.48     14.79 o 
   5   4   6        6.69       -2.09      7.73 o 
   6   4   6      202.58      198.26     11.07 o 
   7   4   6      151.36      159.63      9.96 o 
   8   4   6       62.55       48.31      9.35 o 
   9   4   6       56.65       50.56      9.27 o 
  10   4   6        6.95        3.03      9.51 o 
  -9   5   6       11.04        8.50      5.75 o 
  -8   5   6       18.22       21.65      6.37 o 
  -7   5   6       28.32       28.15      6.91 o 
  -6   5   6       19.34       17.37      7.04 o 
  -5   5   6       46.52       47.42      8.06 o 
  -4   5   6       30.82       39.57      8.13 o 
  -3   5   6        4.46        9.59      8.12 o 
  -2   5   6        3.14       -5.42      8.03 o 
  -1   5   6      151.56      157.83      9.83 o 
   0   5   6        0.03       -8.27      8.27 o 
   1   5   6      195.17      155.43     47.82 o 
   2   5   6       16.32       18.66      4.61 o 
   3   5   6       39.07       24.64      8.29 o 
   4   5   6        0.65        4.25      4.46 o 
   5   5   6       91.65       87.10     10.17 o 
   6   5   6        1.39        7.39      9.59 o 
   7   5   6       66.88       91.76     10.44 o 
   8   5   6       11.91        6.54      9.76 o 
  -6   6   6       14.44        9.29      7.43 o 
  -5   6   6       90.96       83.76      9.06 o 
  -4   6   6        4.64       10.50      8.38 o 
  -3   6   6      120.82      132.40      9.91 o 
  -2   6   6       16.58       25.94      9.08 o 
  -1   6   6        0.56       -8.01      8.01 o 
   0   6   6        1.34        9.67      8.33 o 
   1   6   6       19.19        2.36      8.57 o 
   2   6   6        4.71       17.25      9.07 o 
   3   6   6       33.87       42.71      9.62 o 
   4   6   6        8.50       14.95      6.55 o 
   5   6   6        5.18       -1.39      9.25 o 
 -11   0   7        8.94       -1.18      6.19 o 
  -9   0   7      570.96      517.32     11.82 o 
  -7   0   7       87.91       90.85      6.76 o 
  -5   0   7     1665.47     1778.81     15.24 o 
  -3   0   7     2641.43     2632.52     16.16 o 
  -1   0   7      221.31      225.92      7.53 o 
   1   0   7      253.41      229.31      7.60 o 
   3   0   7      474.71      491.33     10.60 o 
   5   0   7       80.24       91.54      8.51 o 
   7   0   7       87.05       83.26      9.15 o 
   9   0   7       76.50       57.28     11.64 o 
  11   0   7      117.23      121.40     12.42 o 
  13   0   7       83.37      130.57     13.77 o 
 -13   1   7      105.18      105.35      8.77 o 
 -12   1   7       26.28       30.85      7.04 o 
 -11   1   7       16.38       13.66      7.33 o 
 -10   1   7      127.07      113.96      6.63 o 
  -9   1   7      641.93      601.62     12.60 o 
  -8   1   7      132.64      133.66      5.30 o 
  -7   1   7      386.62      378.56     14.41 o 
  -6   1   7        6.48        3.37      3.93 o 
  -5   1   7      111.95       94.56      4.44 o 
  -4   1   7       44.92       38.33      2.38 o 
  -3   1   7     1948.23     1952.33     17.10 o 
  -2   1   7     1617.22     1555.98     33.03 o 
  -1   1   7      798.40      733.19      9.97 o 
   0   1   7      500.41      487.17      8.45 o 
   1   1   7      663.44      742.99     27.47 o 
   2   1   7      102.77      111.07     11.54 o 
   3   1   7       15.07       10.49      4.81 o 
   4   1   7        3.37       -0.54      5.16 o 
   5   1   7     1389.63     1399.70     20.71 o 
   6   1   7       32.67       28.87      5.99 o 
   7   1   7      494.36      530.98     12.38 o 
   8   1   7        1.34       -2.03      7.30 o 
   9   1   7      167.97      178.57      8.23 o 
  10   1   7        0.96       -7.78      7.78 o 
  11   1   7      211.33      230.60      9.94 o 
  12   1   7        2.35       18.20      8.08 o 
  13   1   7      131.38       58.22     13.28 o 
 -13   2   7        0.11        9.68      6.92 o 
 -12   2   7       38.81       70.78      8.43 o 
 -11   2   7      216.34      224.94     10.15 o 
 -10   2   7       71.80       57.79      8.20 o 
  -9   2   7      411.53      432.13     11.56 o 
  -8   2   7      236.75      211.30      9.76 o 
  -7   2   7      446.27      426.33     10.61 o 
  -6   2   7      277.10      264.03      4.05 o 
  -5   2   7       26.28       23.43      3.79 o 
  -4   2   7      182.71      180.57      4.52 o 
  -3   2   7     2461.92     2513.08     12.04 o 
  -2   2   7        0.87        0.83      1.67 o 
  -1   2   7        1.75        2.37      1.70 o 
   0   2   7      979.36      979.94     15.80 o 
   1   2   7      605.72      559.58     14.93 o 
   2   2   7      533.24      574.73     17.65 o 
   3   2   7      657.04      631.50     14.21 o 
   4   2   7      545.04      590.21      8.07 o 
   5   2   7       38.06       38.77      5.82 o 
   6   2   7      938.80     1003.63     50.96 o 
   7   2   7      807.53      821.59     37.77 o 
   8   2   7       40.89       48.80     13.02 o 
   9   2   7      124.15      101.62      8.69 o 
  10   2   7       14.70       32.11     11.48 o 
  11   2   7       24.72      -11.52     11.86 o 
  12   2   7       51.94      127.82     12.13 o 
 -12   3   7        3.69        7.24      7.57 o 
 -11   3   7        9.07       15.24      7.66 o 
 -10   3   7       70.94       71.17      8.43 o 
  -9   3   7        1.23       -1.79      7.37 o 
  -8   3   7      107.37       93.28      7.82 o 
  -7   3   7        0.50        4.92      3.90 o 
  -6   3   7        1.98        8.18      3.85 o 
  -5   3   7       38.35       36.15      6.52 o 
  -4   3   7      949.64      913.34      8.97 o 
  -3   3   7      805.91      777.76      8.30 o 
  -2   3   7      734.45      719.05     27.12 o 
  -1   3   7      445.88      476.40     16.90 o 
   0   3   7       93.46       82.61      4.00 o 
   1   3   7        1.10       -1.17      2.83 o 
   2   3   7      434.30      425.09     24.47 o 
   3   3   7       88.57      101.14     11.82 o 
   4   3   7      162.11      180.36      6.65 o 
   5   3   7      430.25      399.62     10.29 o 
   6   3   7      144.82      133.24      9.61 o 
   7   3   7      149.08      125.89      9.85 o 
   8   3   7      130.49      146.11     10.45 o 
   9   3   7       28.20        0.78      9.29 o 
  10   3   7        3.88       56.56     11.20 o 
  11   3   7       69.17       19.37     12.19 o 
 -11   4   7       77.13       47.31      7.72 o 
  -9   4   7       13.93        1.99      7.24 o 
  -8   4   7       24.92       38.14      8.75 o 
  -7   4   7        3.45        3.22      8.96 o 
  -6   4   7       36.85       41.34     12.90 o 
  -5   4   7       19.13       18.84      4.70 o 
  -4   4   7      169.25      161.00      5.78 o 
  -3   4   7       16.79       14.69      7.10 o 
  -2   4   7      634.84      616.38      8.91 o 
  -1   4   7       59.99       47.73      5.31 o 
   0   4   7      418.67      394.56     25.48 o 
   1   4   7        0.01       -1.02      3.61 o 
   2   4   7      229.89      175.48     17.40 o 
   3   4   7        2.32       -2.67      3.58 o 
   4   4   7        0.39       16.03      6.23 o 
   5   4   7        5.02       -5.31      7.46 o 
   6   4   7       55.36       78.57      8.91 o 
   7   4   7       57.76       77.14      9.53 o 
   8   4   7        3.63       -4.25      8.40 o 
   9   4   7       27.81       11.21      9.48 o 
  10   4   7       61.05       44.17      9.96 o 
  -9   5   7       57.09       96.52     42.87 o 
  -8   5   7        2.28        7.92      6.42 o 
  -7   5   7       11.85       18.51      6.85 o 
  -6   5   7       34.77       36.76      6.86 o 
  -5   5   7        8.27       20.20      7.42 o 
  -4   5   7       99.69       96.29      8.47 o 
  -3   5   7       12.97       33.74      8.12 o 
  -2   5   7       23.19       19.87      7.73 o 
  -1   5   7       27.44       30.30      7.71 o 
   0   5   7       39.51       45.43      8.14 o 
   1   5   7       10.41       10.74      8.52 o 
   2   5   7       68.66       67.77      9.31 o 
   3   5   7        0.43       -3.83      8.53 o 
   4   5   7       13.75       15.12      9.03 o 
   5   5   7        9.09       -6.49      9.11 o 
   6   5   7       60.56       74.98     10.63 o 
   7   5   7        2.75       14.01      8.98 o 
   8   5   7       56.53       53.56     10.45 o 
  -5   6   7        6.66        4.33      7.61 o 
  -4   6   7        4.06        3.89      8.26 o 
  -3   6   7       39.01       42.75      8.73 o 
  -2   6   7       97.41      124.78     10.24 o 
  -1   6   7       16.11        7.13      8.38 o 
   0   6   7       33.57       57.50      8.69 o 
   1   6   7        3.21       -7.87      7.87 o 
   2   6   7        0.41       17.70      9.00 o 
   3   6   7       15.56       31.54      9.75 o 
   4   6   7       26.40       20.22     10.30 o 
 -14   0   8       93.11      191.94      8.53 o 
 -12   0   8       82.25      111.92      8.01 o 
 -10   0   8       12.91        8.01      6.49 o 
  -8   0   8      666.57      638.54     11.70 o 
  -6   0   8      685.16      664.32     10.96 o 
  -4   0   8        1.65        8.17      5.57 o 
  -2   0   8     1131.09     1065.28     11.44 o 
   0   0   8      261.55      230.40      7.70 o 
   2   0   8      944.72      917.60     11.80 o 
   4   0   8      178.68      203.18      9.21 o 
   6   0   8      110.10      121.68      9.56 o 
   8   0   8       61.15       41.54     10.29 o 
  10   0   8       54.93       16.16     12.45 o 
  12   0   8      184.45      211.26     14.49 o 
 -14   1   8        0.04        5.96      5.84 o 
 -13   1   8       58.26       57.29      7.76 o 
 -12   1   8      180.43      171.58      9.60 o 
 -11   1   8       95.52       87.22      5.14 o 
 -10   1   8      178.97      191.06      6.17 o 
  -9   1   8        0.04       10.05      4.84 o 
  -8   1   8       59.10       51.90      9.17 o 
  -7   1   8        4.49        0.77      4.40 o 
  -6   1   8      138.12      114.77      5.08 o 
  -5   1   8      389.29      423.51      9.05 o 
  -4   1   8     2320.47     2374.59     30.63 o 
  -3   1   8      458.50      445.87      4.90 o 
  -2   1   8      430.19      410.45     24.74 o 
  -1   1   8      300.97      277.69     10.36 o 
   0   1   8       71.16       60.02      3.16 o 
   1   1   8        6.53        3.03      3.07 o 
   2   1   8      234.83      212.76     23.84 o 
   3   1   8        7.85        7.84      4.97 o 
   4   1   8      575.33      572.78     24.26 o 
   5   1   8      161.06      163.82      6.73 o 
   6   1   8      378.80      376.79     15.09 o 
   7   1   8      394.10      426.49     15.87 o 
   8   1   8      556.98      575.91     37.97 o 
   9   1   8      185.43      175.47      8.70 o 
  10   1   8       92.46      119.30      8.76 o 
  11   1   8       17.30      -11.58     11.58 o 
  12   1   8        2.09       32.35      8.76 o 
 -12   2   8       80.08       64.45      7.70 o 
 -11   2   8       23.22       10.41      6.88 o 
 -10   2   8       14.08        2.01      6.88 o 
  -9   2   8       63.40       71.27      8.03 o 
  -8   2   8       41.73       37.22      7.95 o 
  -7   2   8      109.19      113.95      8.07 o 
  -6   2   8      221.41      227.55      3.96 o 
  -5   2   8        0.05        2.83      2.62 o 
  -4   2   8       63.43       71.11      8.01 o 
  -3   2   8       58.94       71.52      4.08 o 
  -2   2   8      331.48      305.38      8.28 o 
  -1   2   8       63.76       59.87      4.56 o 
   0   2   8        2.03        0.90      2.90 o 
   1   2   8      229.14      247.04      5.72 o 
   2   2   8       10.11       10.60      3.64 o 
   3   2   8      648.54      682.15     20.34 o 
   4   2   8      532.23      580.18      8.89 o 
   5   2   8       15.76       14.25      6.04 o 
   6   2   8      200.52      200.02      7.81 o 
   7   2   8      133.81      147.85      7.60 o 
   8   2   8      116.67      102.31      7.62 o 
   9   2   8       59.33       44.07      7.51 o 
  10   2   8       66.45       76.74      8.16 o 
  11   2   8       23.84       19.98     18.86 o 
  12   2   8       15.45        5.01     12.21 o 
 -12   3   8       27.25        2.02      6.97 o 
 -11   3   8       25.36       20.15      6.68 o 
 -10   3   8       93.45      104.68      9.06 o 
  -9   3   8        0.01       -4.45      7.49 o 
  -8   3   8        1.82       11.86      7.11 o 
  -7   3   8       49.65       55.98      4.89 o 
  -6   3   8        0.20        2.06      8.33 o 
  -5   3   8       24.50       29.49      4.42 o 
  -4   3   8      116.23      120.29      5.24 o 
  -3   3   8      155.93      152.79      5.40 o 
  -2   3   8       52.75       48.96      5.70 o 
  -1   3   8      137.37      150.29      4.41 o 
   0   3   8      922.28      930.45     28.45 o 
   1   3   8       15.79       15.79      5.19 o 
   2   3   8      541.34      569.48      8.54 o 
   3   3   8       42.52       47.85      5.74 o 
   4   3   8     1072.68     1072.83     57.71 o 
   5   3   8      128.03      126.06      6.55 o 
   6   3   8       16.61       27.73      9.27 o 
   7   3   8        8.92        8.54      8.87 o 
   8   3   8      143.81      153.16     11.12 o 
   9   3   8       58.05       38.13     10.31 o 
  10   3   8       11.94       12.50     10.06 o 
  11   3   8       60.58       86.37     12.71 o 
 -11   4   8       37.68       50.79      8.13 o 
 -10   4   8        6.27       41.25      7.14 o 
  -9   4   8       33.91       67.47      7.79 o 
  -8   4   8        0.01        9.40      4.18 o 
  -7   4   8       11.92        3.62      4.29 o 
  -6   4   8       40.77       33.70      4.61 o 
  -5   4   8      130.69      142.86      5.77 o 
  -4   4   8       43.87       28.19      4.77 o 
  -3   4   8      311.34      306.27      7.76 o 
  -2   4   8       34.28       43.74      5.72 o 
  -1   4   8       33.03       26.76      6.67 o 
   0   4   8        2.16        3.61      5.27 o 
   1   4   8       25.92       13.57      5.39 o 
   2   4   8        6.11        5.42      8.39 o 
   3   4   8      141.49      139.54      6.67 o 
   4   4   8       46.74       61.39      6.74 o 
   5   4   8        1.07       -5.73      5.81 o 
   6   4   8      134.73      124.60     10.16 o 
   7   4   8      140.95      172.65     10.75 o 
   8   4   8       12.89        4.21      8.95 o 
   9   4   8       11.50       -7.57      8.62 o 
  -9   5   8      119.77      121.98      5.44 o 
  -8   5   8        2.19        4.79      5.64 o 
  -7   5   8      167.84      188.29      9.00 o 
  -6   5   8       26.37       14.15      6.81 o 
  -5   5   8      121.96      150.87      9.57 o 
  -4   5   8      138.98      132.86      9.07 o 
  -3   5   8       12.76       39.53      8.35 o 
  -2   5   8       18.53       12.16      7.69 o 
  -1   5   8       84.73       91.78      8.63 o 
   0   5   8        8.02       -1.42      7.90 o 
   1   5   8       18.41       23.94      8.68 o 
   2   5   8       14.19       11.04      8.21 o 
   3   5   8        2.11        1.58      8.32 o 
   4   5   8       19.77       16.66      9.02 o 
   5   5   8       46.07       31.89      9.96 o 
   6   5   8        0.35       -3.44      9.71 o 
   7   5   8        4.15       26.79     10.75 o 
  -5   6   8       63.78       63.74      8.92 o 
  -4   6   8       14.98       20.80      8.59 o 
  -3   6   8       64.86       85.05      9.64 o 
  -2   6   8        0.03        3.15      8.77 o 
  -1   6   8        0.00       -8.11      8.11 o 
   0   6   8        0.37        0.43      8.20 o 
   1   6   8       11.15       -0.41      8.19 o 
   2   6   8        8.49       37.80      9.18 o 
   3   6   8       46.88       83.66     10.93 o 
 -11   0   9      136.23      133.58      8.49 o 
  -9   0   9       53.08       38.53      7.28 o 
  -7   0   9       15.04        9.52      6.51 o 
  -5   0   9     1006.30     1042.88     13.14 o 
  -3   0   9     1566.39     1641.32     15.15 o 
  -1   0   9       69.01       36.13     11.24 o 
   1   0   9       74.89       58.03      7.13 o 
   3   0   9       16.67        8.90      8.18 o 
   5   0   9      163.57      159.60      9.92 o 
   7   0   9      266.89      265.85     11.61 o 
   9   0   9        2.45       24.38     10.83 o 
  11   0   9        0.45       -0.80     12.15 o 
 -13   1   9      247.54      320.73     10.63 o 
 -12   1   9       19.59       44.34      7.03 o 
 -11   1   9        8.09       16.80      4.95 o 
 -10   1   9       61.19       41.61      5.81 o 
  -9   1   9      484.69      452.87      7.92 o 
  -8   1   9      258.06      269.17     14.66 o 
  -7   1   9     1028.57     1057.03     21.92 o 
  -6   1   9       32.41       27.68      4.46 o 
  -5   1   9      755.11      798.34     42.58 o 
  -4   1   9       75.90       76.61      6.46 o 
  -3   1   9       39.89       35.00      2.81 o 
  -2   1   9       44.50       40.72      2.46 o 
  -1   1   9      246.82      209.47     10.30 o 
   0   1   9        8.75        8.87      3.05 o 
   1   1   9       47.36       26.26      3.82 o 
   2   1   9        0.01        0.00      5.08 o 
   3   1   9       10.45        9.34      5.36 o 
   4   1   9       14.14       16.57      6.18 o 
   5   1   9     1134.37     1154.70     11.25 o 
   6   1   9       55.71       59.40      6.88 o 
   7   1   9      333.62      335.99      8.91 o 
   8   1   9      239.00      238.12      9.01 o 
  10   1   9       63.39       77.42      8.66 o 
  11   1   9       42.08       27.01     13.81 o 
  12   1   9       11.74       11.64      8.66 o 
 -13   2   9       29.80       91.14      7.66 o 
 -12   2   9       65.52       92.07      7.69 o 
 -11   2   9       71.01       97.82      8.32 o 
 -10   2   9        0.79       14.41      6.85 o 
  -9   2   9       85.02      107.24      8.09 o 
  -8   2   9      167.38      122.93      8.55 o 
  -7   2   9       70.19       62.52      7.32 o 
  -6   2   9        2.22       -0.86      2.60 o 
  -5   2   9      387.14      385.52      7.45 o 
  -4   2   9       16.48       21.03      3.61 o 
  -3   2   9      597.91      550.71      6.59 o 
  -2   2   9       61.59       56.74      3.50 o 
  -1   2   9      349.10      315.60     24.79 o 
   0   2   9        6.86        2.86      3.11 o 
   1   2   9     1782.59     1831.63     39.57 o 
   2   2   9      224.68      240.34      7.83 o 
   3   2   9     1467.98     1415.87     21.74 o 
   4   2   9      260.26      284.89      7.81 o 
   5   2   9        1.39       -2.49      5.98 o 
   6   2   9      320.99      348.14      8.87 o 
   7   2   9      775.32      815.31     52.18 o 
   8   2   9       88.72       81.33     19.85 o 
   9   2   9      213.72      193.79      8.88 o 
  10   2   9        0.40       -7.58      7.58 o 
  11   2   9        2.62       37.30      8.60 o 
 -12   3   9       30.85       87.24      8.07 o 
 -11   3   9        1.84       27.43      7.80 o 
 -10   3   9       66.53       89.89      8.19 o 
  -9   3   9        5.75       12.39      7.28 o 
  -8   3   9       32.64       33.17      7.49 o 
  -7   3   9       25.31       14.15      3.81 o 
  -6   3   9       11.52        9.01      3.93 o 
  -5   3   9       12.81        6.07      4.06 o 
  -4   3   9      518.14      492.66      7.47 o 
  -3   3   9     1000.65      964.96     13.06 o 
  -2   3   9      245.78      233.01      5.77 o 
  -1   3   9      797.58      808.80     14.34 o 
   0   3   9      322.61      324.06      7.25 o 
   1   3   9     1018.58      999.16     52.00 o 
   2   3   9     1196.23     1185.80     12.15 o 
   3   3   9      311.15      286.80      7.55 o 
   4   3   9      253.74      229.44     12.81 o 
   5   3   9      212.34      222.67      9.45 o 
   6   3   9      102.34      131.12     17.64 o 
   7   3   9        6.18        7.06      9.58 o 
   8   3   9      188.50      193.14     11.81 o 
   9   3   9       23.33       33.62     10.50 o 
  10   3   9       17.96      -10.72     10.72 o 
 -10   4   9       34.98       36.41      7.08 o 
  -9   4   9        0.19       -6.92      6.92 o 
  -8   4   9      108.54      129.25     15.39 o 
  -7   4   9        0.01       -1.74      4.17 o 
  -6   4   9      196.93      182.28      7.09 o 
  -5   4   9       67.43       83.20     21.34 o 
  -4   4   9        0.37        3.49      8.97 o 
  -3   4   9        1.50       -6.57      6.57 o 
  -2   4   9      232.84      239.86      7.41 o 
  -1   4   9      177.78      172.77      6.63 o 
   0   4   9      183.10      178.00      6.97 o 
   1   4   9        1.63       -5.57      5.57 o 
   2   4   9      121.88      110.01     23.30 o 
   3   4   9        0.11        7.40      8.63 o 
   4   4   9       48.21       65.87      6.92 o 
   5   4   9        2.81       -6.00      6.00 o 
   6   4   9       26.19       52.33     22.96 o 
   7   4   9       18.55       21.61      6.50 o 
   8   4   9       38.65       32.70      9.68 o 
   9   4   9        0.09       -9.49      9.49 o 
  -8   5   9       43.29       38.66      6.72 o 
  -7   5   9       22.05       36.58      7.04 o 
  -6   5   9        2.39       -6.34      6.34 o 
  -5   5   9       17.62       35.62      7.67 o 
  -4   5   9       89.45       85.25      8.39 o 
  -3   5   9        0.33       21.79      7.48 o 
  -2   5   9        1.28       -6.65      7.13 o 
  -1   5   9        0.12        2.41      7.03 o 
   0   5   9       20.62       14.57      8.07 o 
   1   5   9        1.75        7.65      8.43 o 
   2   5   9       11.13       25.71      8.24 o 
   3   5   9        0.74       -1.59      8.77 o 
   4   5   9        1.41       11.85      8.56 o 
   5   5   9       51.53       26.34      9.60 o 
   6   5   9       73.08       72.46     10.25 o 
   7   5   9       29.91       60.58     11.14 o 
  -4   6   9        7.42        0.84      7.99 o 
  -3   6   9       20.79       19.35      9.20 o 
  -2   6   9       61.32       75.89     10.39 o 
  -1   6   9        2.12       -8.94      8.94 o 
   0   6   9       32.93       26.83      8.98 o 
   1   6   9        5.10       -8.97      8.97 o 
   2   6   9        0.38       29.81      9.30 o 
 -12   0  10        7.72       22.01      6.93 o 
 -10   0  10      109.07      117.38      8.79 o 
  -8   0  10      518.68      496.91     11.97 o 
  -6   0  10      422.21      460.22     10.89 o 
  -4   0  10     2700.68     2750.54     20.59 o 
  -2   0  10     2758.80     2999.23     21.09 o 
   0   0  10       39.47       53.58      7.57 o 
   2   0  10      359.10      431.05     10.60 o 
   4   0  10      712.09      705.86     13.54 o 
   6   0  10      265.58      289.40     11.96 o 
   8   0  10       15.45        4.71     10.25 o 
  10   0  10       83.45      100.21     12.71 o 
  12   0  10      158.61      251.25     15.55 o 
 -12   1  10      130.10      104.44      8.63 o 
 -11   1  10       16.67        3.17      6.72 o 
 -10   1  10       11.28        7.06      8.73 o 
  -9   1  10       45.37       44.73      7.71 o 
  -8   1  10        3.37        2.62      4.98 o 
  -7   1  10      114.11      108.13     13.91 o 
  -6   1  10       10.43        7.02      4.55 o 
  -5   1  10      185.83      174.44      6.77 o 
  -4   1  10     1006.71      992.98     13.72 o 
  -3   1  10      948.76      957.14     13.19 o 
  -2   1  10       63.94       49.32      4.13 o 
  -1   1  10       78.48       51.44      4.47 o 
   0   1  10        0.86        4.26      3.13 o 
   1   1  10      229.77      218.35     15.62 o 
   2   1  10      284.11      250.11     13.95 o 
   3   1  10      287.41      271.53      7.14 o 
   4   1  10      251.37      262.41     22.96 o 
   5   1  10       27.00       21.75      6.27 o 
   6   1  10      569.88      562.70      9.87 o 
   7   1  10        0.00       -3.29      7.08 o 
   8   1  10      149.84      159.63     12.76 o 
   9   1  10        9.52       -2.37      7.96 o 
  10   1  10        0.62       -2.88      8.29 o 
  11   1  10       15.25       24.41      9.64 o 
 -11   2  10       40.65       17.05      6.80 o 
 -10   2  10        5.19       -6.96      6.96 o 
  -9   2  10       26.39        8.69      6.79 o 
  -8   2  10       30.80       37.38      7.84 o 
  -7   2  10       10.85       11.58      6.95 o 
  -6   2  10      260.42      224.96      9.27 o 
  -5   2  10      171.04      152.37      8.80 o 
  -4   2  10       55.11       44.30      3.82 o 
  -3   2  10      246.44      222.55     14.29 o 
  -2   2  10      570.14      540.42     19.68 o 
  -1   2  10       14.62        9.70      6.39 o 
   0   2  10       22.97       18.02      4.53 o 
   1   2  10       31.44       31.89      3.95 o 
   2   2  10       35.26       37.19      3.97 o 
   3   2  10      152.04      146.66      9.72 o 
   4   2  10      444.63      429.25      8.84 o 
   5   2  10       70.88       59.96      6.79 o 
   6   2  10      466.52      449.31     13.12 o 
   7   2  10      248.34      248.55      9.85 o 
   8   2  10        1.07       -7.42      7.42 o 
   9   2  10       35.34       57.31      8.12 o 
  10   2  10       36.77       -4.24      8.05 o 
  11   2  10        3.74       48.40     22.74 o 
 -12   3  10       19.39       10.84      6.75 o 
 -11   3  10       13.91       -1.96      6.67 o 
 -10   3  10       12.58       -2.87      7.06 o 
  -9   3  10        0.15       -4.44      6.88 o 
  -8   3  10       46.03       43.59      7.98 o 
  -7   3  10      104.84      103.47      8.72 o 
  -6   3  10        6.06        4.09      6.93 o 
  -5   3  10      129.57      124.89      5.26 o 
  -4   3  10       19.72       23.15      4.20 o 
  -3   3  10       93.90       77.83      4.33 o 
  -2   3  10        5.66        5.48      3.87 o 
  -1   3  10      107.76       91.97      5.66 o 
   0   3  10       17.66       19.49      5.18 o 
   1   3  10       42.32       34.70      8.06 o 
   2   3  10      214.47      187.01      6.98 o 
   3   3  10        0.22        0.25      7.05 o 
   4   3  10      148.68      136.42      8.93 o 
   5   3  10      152.78      160.75     14.11 o 
   6   3  10       31.99       38.40      9.20 o 
   7   3  10       39.49       17.53     10.22 o 
   8   3  10       28.39        8.08      9.59 o 
   9   3  10        0.95       40.71     11.23 o 
 -10   4  10       71.31       75.80      7.76 o 
  -9   4  10        7.29       14.23      6.71 o 
  -8   4  10       89.50      115.55     12.42 o 
  -7   4  10        1.59       -2.12      4.42 o 
  -6   4  10        9.01        2.43      9.52 o 
  -5   4  10       80.10      107.20     11.52 o 
  -4   4  10      164.70      160.81      9.08 o 
  -3   4  10       45.56       40.08     11.92 o 
  -2   4  10      215.65      229.63     10.67 o 
  -1   4  10        0.17       -4.23      5.86 o 
   0   4  10        1.25        5.21      7.93 o 
   1   4  10      148.33      121.73      6.71 o 
   2   4  10       28.83       37.67     16.14 o 
   3   4  10      206.48      188.41     16.30 o 
   4   4  10      134.69      146.50      7.84 o 
   5   4  10        5.94        4.63      6.53 o 
   6   4  10       22.60       52.82     33.73 o 
   7   4  10       81.04       92.88     11.78 o 
   8   4  10       14.93       27.60      9.28 o 
  -8   5  10        6.55       -1.09      6.03 o 
  -7   5  10      103.67      118.03      8.39 o 
  -6   5  10        0.09       -6.82      6.82 o 
  -5   5  10        1.04       15.06      7.57 o 
  -4   5  10       12.05        4.57      7.46 o 
  -3   5  10      217.41      265.08     10.90 o 
  -2   5  10        0.25       -7.38      7.38 o 
  -1   5  10       85.17       84.97      8.60 o 
   0   5  10        0.85       -6.72      7.92 o 
   1   5  10        0.94       -4.07      8.36 o 
   2   5  10        0.03        3.80      8.98 o 
   3   5  10       73.25       55.99     10.13 o 
   4   5  10       16.37       35.86      9.38 o 
   5   5  10       77.25       59.95      9.80 o 
   6   5  10        0.15       -3.70     10.10 o 
  -2   6  10        0.04       -2.85      8.94 o 
  -1   6  10       15.53        2.75      9.13 o 
   0   6  10        2.76        7.87      8.48 o 
 -13   0  11       46.73       53.32      7.50 o 
 -11   0  11      320.30      314.50     10.96 o 
  -9   0  11      229.13      245.06      9.74 o 
  -7   0  11       94.98       96.89      8.24 o 
  -5   0  11     1631.04     1600.76     18.03 o 
  -3   0  11     1005.78     1048.84     14.54 o 
  -1   0  11      194.25      174.53      8.68 o 
   1   0  11      161.04      178.42      8.95 o 
   3   0  11      266.90      234.05     10.56 o 
   5   0  11       70.88       79.57      9.69 o 
   7   0  11      408.17      394.09     13.79 o 
   9   0  11       95.07       87.54     11.60 o 
  11   0  11       56.82       11.05     14.68 o 
 -13   1  11       32.88       41.66      7.34 o 
 -12   1  11       18.40       41.47      7.69 o 
 -11   1  11       14.01       33.73      8.92 o 
 -10   1  11      145.27      151.50      6.41 o 
  -9   1  11        8.20       10.79     12.00 o 
  -8   1  11       26.99       29.82     15.73 o 
  -7   1  11      254.37      243.71      6.86 o 
  -6   1  11        6.33        5.15      4.97 o 
  -5   1  11       20.23       20.50      9.10 o 
  -4   1  11       24.90       13.15      7.58 o 
  -3   1  11      464.13      462.92      9.19 o 
  -2   1  11        0.00       -4.42      5.18 o 
  -1   1  11      155.66      152.26      6.01 o 
   0   1  11        3.40        3.07      5.20 o 
   1   1  11      181.82      163.37      8.99 o 
   2   1  11        5.84        0.03      5.77 o 
   3   1  11      108.35       93.44      6.47 o 
   4   1  11        5.27       17.73      6.53 o 
   5   1  11      178.40      165.35      7.40 o 
   6   1  11       44.46       63.19     17.54 o 
   7   1  11       85.09       74.75     11.90 o 
   8   1  11       24.32       17.52     12.38 o 
   9   1  11       51.62       54.17     10.86 o 
  10   1  11       36.77       17.30      8.87 o 
  11   1  11       60.00      124.07      9.93 o 
 -12   2  11       34.94       29.45      6.95 o 
 -11   2  11       39.79       38.07      7.58 o 
 -10   2  11      102.54      102.91      8.99 o 
  -9   2  11       17.39       14.87      8.06 o 
  -8   2  11        1.05       -3.03      7.84 o 
  -7   2  11        0.27       -7.20      7.20 o 
  -6   2  11        1.86        6.68      7.46 o 
  -5   2  11      199.85      220.25      9.62 o 
  -4   2  11      288.21      232.71      9.67 o 
  -3   2  11        6.64        7.27      5.85 o 
  -2   2  11      202.16      187.14     28.45 o 
  -1   2  11      143.50      152.07      5.50 o 
   0   2  11      119.39      119.47      5.48 o 
   1   2  11      425.16      462.50     18.17 o 
   2   2  11       36.22       33.89      5.37 o 
   3   2  11     1222.96     1087.65     56.73 o 
   4   2  11      216.83      192.99     25.03 o 
   5   2  11       32.87       38.57      6.88 o 
   6   2  11       27.08       34.42      6.96 o 
   7   2  11      172.31      190.02     18.28 o 
   8   2  11       30.05       -3.43      7.81 o 
   9   2  11      120.42      156.63      9.11 o 
  10   2  11        3.64      -10.42     11.68 o 
 -11   3  11        4.63        5.11      7.04 o 
 -10   3  11        6.28       -7.09      7.09 o 
  -9   3  11       29.77       42.86      8.54 o 
  -8   3  11        2.45       -6.83      7.36 o 
  -7   3  11       39.36       24.33      7.74 o 
  -6   3  11        8.69       -2.06      6.95 o 
  -5   3  11      116.39      104.64      8.43 o 
  -4   3  11        0.26       -1.71      5.84 o 
  -3   3  11        4.95        1.77      4.76 o 
  -2   3  11        9.81        9.03      3.95 o 
  -1   3  11        0.29       11.00      4.76 o 
   0   3  11        5.60        7.91      7.12 o 
   1   3  11       14.41        9.27      7.54 o 
   2   3  11      272.51      265.67      7.64 o 
   3   3  11      128.85      116.19      6.87 o 
   4   3  11       68.44       51.65      6.60 o 
   5   3  11      384.79      418.53     52.30 o 
   6   3  11       93.25       93.30     21.00 o 
   7   3  11        0.48       10.96      6.79 o 
   8   3  11      115.53       89.22     11.67 o 
   9   3  11       15.76       42.58     12.14 o 
  -9   4  11       34.01       55.22      8.69 o 
  -8   4  11      172.65      175.75      9.67 o 
  -6   4  11      178.00      198.57     21.27 o 
  -5   4  11      173.89      217.35      6.71 o 
  -4   4  11       11.66        2.14      5.24 o 
  -3   4  11       56.75       77.49     14.11 o 
  -2   4  11       83.98       95.75      6.15 o 
  -1   4  11       32.35       17.22      5.74 o 
   0   4  11       41.82       49.88      6.01 o 
   1   4  11       38.16       42.71      6.12 o 
   2   4  11        0.55       13.72      7.75 o 
   3   4  11       98.81      108.44     14.16 o 
   4   4  11       61.53       74.57     10.97 o 
   5   4  11       21.66       27.71      6.88 o 
   6   4  11        0.03       11.48     28.19 o 
   7   4  11        1.21        3.94      8.27 o 
   8   4  11       43.32       61.16      9.76 o 
  -7   5  11        1.49       24.08      6.85 o 
  -6   5  11       72.33       46.77      7.15 o 
  -5   5  11        0.37       16.72      7.21 o 
  -4   5  11      138.78      147.09      9.18 o 
  -3   5  11        1.94       15.76      7.51 o 
  -2   5  11        8.79       -7.41      7.41 o 
  -1   5  11        0.05        2.68      7.65 o 
   0   5  11       11.93        6.95      7.72 o 
   1   5  11        9.77       12.80      8.73 o 
   2   5  11       69.50      103.11     10.88 o 
   3   5  11        0.36       -8.98      8.98 o 
   4   5  11       22.60       46.81      9.72 o 
   5   5  11        7.81       -9.66      9.66 o 
 -12   0  12       58.97       13.15      7.88 o 
 -10   0  12       77.96       94.13      8.93 o 
  -8   0  12      748.77      791.01     14.68 o 
  -6   0  12     1297.71     1274.82     17.53 o 
  -4   0  12        8.20       -2.74      7.26 o 
  -2   0  12       59.34       39.46      8.10 o 
   0   0  12        4.32        7.86      8.30 o 
   2   0  12      230.96      234.90     10.35 o 
   4   0  12      749.63      746.77     15.38 o 
   6   0  12        1.16       -6.93     10.31 o 
   8   0  12       48.04       45.15     11.92 o 
  10   0  12       40.52       92.25     13.60 o 
 -12   1  12       72.79       61.89      7.95 o 
 -11   1  12       12.75       27.56      6.92 o 
 -10   1  12       36.64       63.99     37.88 o 
  -9   1  12        2.95       -2.92      4.64 o 
  -8   1  12       10.07        2.33     11.50 o 
  -7   1  12        0.10        6.09     10.27 o 
  -6   1  12      323.58      320.45     15.05 o 
  -5   1  12       65.70       38.46      8.30 o 
  -4   1  12      655.59      607.92     13.01 o 
  -3   1  12      267.00      269.59     14.82 o 
  -2   1  12       38.26       37.78      5.84 o 
  -1   1  12        7.31        7.91      5.56 o 
   0   1  12       85.02       84.90      6.05 o 
   1   1  12      110.07      111.02      6.52 o 
   2   1  12      444.67      422.59     20.31 o 
   3   1  12      314.63      327.32     13.66 o 
   4   1  12        4.07        8.94      7.81 o 
   5   1  12       10.53        4.61      6.97 o 
   6   1  12      512.95      506.91     14.19 o 
   7   1  12        6.05       17.89      7.60 o 
   8   1  12      200.31      185.07      9.12 o 
   9   1  12        3.03       29.54      8.64 o 
  10   1  12       26.84        1.90     12.48 o 
 -12   2  12       22.96       40.73      7.87 o 
 -11   2  12        5.49       -8.10      8.10 o 
 -10   2  12        4.51       -5.93      8.01 o 
  -9   2  12       10.00       -7.34      7.34 o 
  -8   2  12      162.38      122.59      9.00 o 
  -7   2  12      115.98      117.14      9.62 o 
  -6   2  12      209.97      202.73     10.14 o 
  -5   2  12       69.10       65.07      7.87 o 
  -4   2  12       40.39       35.40      7.32 o 
  -3   2  12       76.48       59.17     11.55 o 
  -2   2  12      370.89      414.90     13.63 o 
  -1   2  12       44.89       46.33      9.65 o 
   0   2  12      645.37      633.96     14.22 o 
   1   2  12      384.18      349.46      7.44 o 
   2   2  12      351.52      320.62     14.37 o 
   3   2  12      284.31      262.64     20.98 o 
   4   2  12      216.43      182.49      7.33 o 
   5   2  12       27.37       35.64      6.90 o 
   6   2  12      369.12      398.64      9.69 o 
   7   2  12        1.63       12.85     15.14 o 
   8   2  12       55.50       34.23      8.13 o 
   9   2  12        0.01       -3.44     13.48 o 
  10   2  12        4.09       45.27     12.71 o 
 -11   3  12        1.15       -0.99      7.21 o 
  -9   3  12       41.04        9.63      8.30 o 
  -8   3  12       31.42       10.77      8.20 o 
  -7   3  12      113.54      119.50      9.21 o 
  -6   3  12       29.87       28.79      8.43 o 
  -5   3  12       49.06       37.72      7.67 o 
  -4   3  12       61.02       57.03      7.83 o 
  -3   3  12       21.25       21.55     15.95 o 
  -2   3  12      162.70      119.26     18.09 o 
  -1   3  12      151.30      150.14      6.22 o 
   0   3  12      248.57      265.63     20.37 o 
   1   3  12       73.59       67.57     16.80 o 
   2   3  12      617.12      593.76      9.93 o 
   3   3  12       49.29       48.44      6.54 o 
   4   3  12       90.35       63.54      6.93 o 
   5   3  12      197.94      247.32     36.34 o 
   6   3  12       55.30       41.81      6.85 o 
   7   3  12       78.42       71.86     25.63 o 
   8   3  12       19.36        7.79     10.74 o 
  -9   4  12       30.52       -5.00      8.04 o 
  -8   4  12       13.29       -2.67      8.08 o 
  -7   4  12        4.14       15.99      7.80 o 
  -6   4  12        5.15       18.57      7.97 o 
  -5   4  12       98.85      121.96      7.37 o 
  -4   4  12      155.01      153.99     17.30 o 
  -3   4  12       61.99       76.67      6.27 o 
  -2   4  12      120.30      134.94      6.69 o 
  -1   4  12        3.41       -5.59      5.59 o 
   0   4  12       48.81       46.36      6.57 o 
   1   4  12       32.47       44.45     12.11 o 
   2   4  12       50.12       45.37     19.33 o 
   3   4  12       28.11       38.52     16.76 o 
   4   4  12       14.91       10.54      7.04 o 
   5   4  12       56.21       85.59      9.30 o 
   6   4  12        0.51        3.04     18.77 o 
   7   4  12       89.32       85.99      7.99 o 
  -5   5  12        3.19       18.28      7.46 o 
  -4   5  12       24.11       21.54      9.19 o 
  -3   5  12       69.57      121.91     22.06 o 
  -2   5  12        1.40       -7.17      7.61 o 
  -1   5  12       43.24       47.29      7.87 o 
   0   5  12        6.24       -7.77      7.77 o 
   1   5  12        4.51       -3.20      8.02 o 
   2   5  12        4.89       37.78      9.14 o 
   3   5  12       34.81       30.27      9.66 o 
   4   5  12        5.15       34.45     10.07 o 
 -11   0  13      327.70      374.81     12.27 o 
  -9   0  13      336.49      369.06     11.85 o 
  -5   0  13      291.03      298.48     10.67 o 
  -3   0  13       30.10       37.65      9.59 o 
  -1   0  13       16.88       18.53      8.29 o 
   1   0  13      222.57      206.24     10.36 o 
   3   0  13      105.39      100.16     10.36 o 
   5   0  13      502.78      458.20     13.94 o 
   7   0  13      850.85      807.04     17.95 o 
   9   0  13      234.56      193.22     13.85 o 
 -12   1  13       37.21       -2.87      7.48 o 
 -11   1  13        5.92       25.61     24.03 o 
 -10   1  13       59.05       61.65      5.66 o 
  -9   1  13        9.15       -0.05      5.40 o 
  -8   1  13        0.00       14.61      5.44 o 
  -7   1  13      273.19      291.35      7.59 o 
  -6   1  13      141.14      138.24      6.42 o 
  -5   1  13       15.27       17.87      7.90 o 
  -4   1  13      141.86      117.23      7.26 o 
  -3   1  13     1174.74     1183.98     40.68 o 
  -2   1  13        2.32       -5.91      5.91 o 
  -1   1  13      355.07      353.10     12.61 o 
   0   1  13      190.91      181.04      7.15 o 
   1   1  13       38.88       33.26      6.30 o 
   2   1  13      105.39       92.67      7.14 o 
   3   1  13      419.21      413.00      9.32 o 
   4   1  13        1.95       11.91      7.00 o 
   5   1  13      319.62      303.58      9.21 o 
   6   1  13      131.85      119.63     12.54 o 
   7   1  13        0.81       15.32     10.93 o 
   8   1  13      108.31       69.76      8.43 o 
   9   1  13       14.78       46.67      8.75 o 
  -9   2  13       19.92       37.61      8.56 o 
  -8   2  13        6.65        1.56      8.35 o 
  -7   2  13       23.49       22.41      8.05 o 
  -6   2  13        3.95        6.90      7.51 o 
  -5   2  13       72.96       57.55      8.51 o 
  -4   2  13      410.31      363.46     15.39 o 
  -3   2  13       14.34       -1.50      6.33 o 
  -2   2  13      849.60      762.71     15.31 o 
  -1   2  13       21.78        3.25      9.76 o 
   0   2  13      380.64      373.99     13.15 o 
   1   2  13        0.32       -0.43      9.95 o 
   2   2  13       52.35       32.99      9.90 o 
   3   2  13      253.74      273.07     12.70 o 
   4   2  13        2.25       -5.75      5.75 o 
   5   2  13        0.07        8.12     12.10 o 
   6   2  13       23.92       30.09     11.18 o 
   7   2  13        1.47        7.19     10.67 o 
   8   2  13       22.31       24.29      8.90 o 
   9   2  13        0.07      -11.71     11.71 o 
  -9   3  13      108.48      127.19      9.75 o 
  -8   3  13       14.36       17.16      7.92 o 
  -7   3  13      171.86      216.78     10.81 o 
  -6   3  13       32.75       43.98      7.95 o 
  -5   3  13        6.43       -3.04      7.73 o 
  -4   3  13        6.44       19.65      7.56 o 
  -3   3  13       98.67      110.98     37.82 o 
  -2   3  13        0.18       11.03      9.75 o 
  -1   3  13       42.01       38.72     10.09 o 
   0   3  13        7.15       25.02     10.59 o 
   1   3  13        3.14       -1.75     10.06 o 
   2   3  13       31.77       20.51      6.02 o 
   3   3  13      239.36      236.67     13.53 o 
   4   3  13       10.38       -4.24      6.52 o 
   5   3  13      220.90      246.24     38.73 o 
   6   3  13       24.17       17.02      6.76 o 
   7   3  13       18.77       30.22     35.36 o 
   8   3  13       33.50       31.19     19.69 o 
  -8   4  13      123.26      140.12      9.80 o 
  -7   4  13       14.90       42.92      8.41 o 
  -6   4  13       99.66      129.14      9.42 o 
  -5   4  13       97.66       84.46     14.78 o 
  -4   4  13        0.19       22.34     16.48 o 
  -3   4  13        8.39       -3.96     10.25 o 
  -2   4  13        9.06        5.09      9.81 o 
  -1   4  13        4.80       -0.97     13.58 o 
   0   4  13       12.82        1.24     13.79 o 
   1   4  13       86.67      112.47      7.55 o 
   2   4  13      211.95      177.12     23.52 o 
   3   4  13       96.50      117.00     13.51 o 
   4   4  13      238.42      220.18      9.19 o 
   5   4  13        1.19       47.66     14.70 o 
   6   4  13       55.72       75.27     24.26 o 
  -5   5  13        1.83       29.02     14.59 o 
  -4   5  13       51.78       15.80     11.32 o 
  -3   5  13       26.27       19.04     11.37 o 
  -2   5  13        2.17       -3.76     10.48 o 
  -1   5  13       18.10       49.97      7.65 o 
   0   5  13       94.07      100.85      9.19 o 
   1   5  13       22.49       46.25      9.25 o 
   2   5  13      187.20      236.61     12.23 o 
 -10   0  14       54.34       91.87      9.13 o 
  -8   0  14        6.61       -4.47      8.45 o 
  -6   0  14      115.75      118.32      9.73 o 
  -4   0  14       35.09       13.29      9.71 o 
  -2   0  14      141.00      129.45      9.59 o 
   0   0  14      204.01      208.24     10.71 o 
   2   0  14       29.94       25.47      9.81 o 
   4   0  14      532.27      526.26     15.44 o 
   6   0  14       17.37        5.62     11.41 o 
   8   0  14       93.08       79.24     13.26 o 
 -11   1  14       24.65        7.99      7.77 o 
 -10   1  14      137.11      126.25     15.99 o 
  -9   1  14       10.80       50.58      5.94 o 
  -8   1  14       23.31       26.12      5.60 o 
  -7   1  14       11.85       -1.12      5.42 o 
  -6   1  14      402.23      418.91     13.11 o 
  -5   1  14       21.89       22.14     12.08 o 
  -4   1  14      103.65      101.06     11.06 o 
  -3   1  14       45.99       53.84      6.74 o 
  -2   1  14        1.40        7.43      6.09 o 
  -1   1  14       73.92       73.12      6.73 o 
   0   1  14       27.47       21.73      6.48 o 
   1   1  14       15.81       27.65      6.57 o 
   2   1  14      375.60      373.65      9.14 o 
   3   1  14       42.15       39.50      7.49 o 
   4   1  14       29.47       32.06      7.46 o 
   5   1  14       10.64       -3.49      7.28 o 
   6   1  14       41.31       65.19     27.85 o 
   7   1  14       10.56        8.04     17.94 o 
   8   1  14       74.13       41.25      9.31 o 
   9   1  14        0.12       14.86      9.07 o 
 -11   2  14       12.74       28.02      7.83 o 
 -10   2  14       19.25       20.06      7.59 o 
  -9   2  14       46.92       49.55      8.82 o 
  -8   2  14       71.81      104.92      9.73 o 
  -7   2  14       26.97       23.22      8.47 o 
  -6   2  14        2.90       -7.71      7.71 o 
  -5   2  14       33.14       35.37      8.92 o 
  -4   2  14       56.42       56.01      7.99 o 
  -3   2  14       10.23       20.37     10.94 o 
  -2   2  14        7.60       22.84     10.35 o 
  -1   2  14        0.53       -2.69      9.87 o 
   0   2  14       47.66       56.60     11.11 o 
   1   2  14       42.59       40.14     10.93 o 
   2   2  14       47.63       33.34     10.76 o 
   3   2  14       13.88       33.14     10.85 o 
   4   2  14      315.52      306.21     14.76 o 
   5   2  14        8.37       39.14     12.90 o 
   6   2  14       13.51       20.72     10.76 o 
   7   2  14       38.51       71.44     12.36 o 
   8   2  14       11.19        1.64     11.63 o 
  -9   3  14       30.30       20.95      8.39 o 
  -8   3  14        1.09       16.92      8.31 o 
  -7   3  14       36.57       75.89      9.68 o 
  -6   3  14       89.09       80.01      9.38 o 
  -5   3  14        5.00       10.32      8.79 o 
  -4   3  14      146.96      148.48      8.09 o 
  -3   3  14       29.78       19.50     11.07 o 
  -2   3  14        0.18        7.82     10.52 o 
  -1   3  14       55.06       55.56     10.53 o 
   0   3  14       32.88       34.96     11.16 o 
   1   3  14        1.85        4.66     10.64 o 
   2   3  14      186.76      180.20     12.33 o 
   3   3  14      126.07      143.54     12.09 o 
   4   3  14       35.56        4.06     11.75 o 
   5   3  14       37.71       62.73     23.31 o 
   6   3  14        9.68       20.69     12.42 o 
   7   3  14        0.01       19.62     23.87 o 
  -7   4  14       17.50       40.83      7.89 o 
  -6   4  14       16.47       -4.57     13.04 o 
  -5   4  14       59.12       99.36     41.04 o 
  -4   4  14        0.02        3.31     22.33 o 
  -3   4  14        0.58       43.11     11.68 o 
  -1   4  14       25.04       69.28     11.46 o 
   1   4  14       63.08      106.73     12.59 o 
   3   4  14       44.42       63.18      7.40 o 
   4   4  14       45.27       18.70      7.64 o 
   5   4  14        0.93       26.98      7.63 o 
  -2   5  14       18.86       96.59     12.89 o 
  -1   5  14       63.59       41.71     12.77 o 
   0   5  14        2.47       57.36     12.65 o 
 -11   0  15       53.09       48.23      7.87 o 
  -9   0  15       32.75       15.74      8.51 o 
  -7   0  15      155.96      148.19     10.69 o 
  -5   0  15      395.18      391.64     13.73 o 
  -3   0  15       18.76       24.73      9.12 o 
  -1   0  15       63.43       75.51     10.29 o 
   1   0  15      758.61      765.38     15.68 o 
   3   0  15       47.42       35.21     11.42 o 
   5   0  15      385.58      389.40     14.63 o 
   7   0  15      306.54      284.67     14.94 o 
 -11   1  15        0.09       58.95      9.29 o 
 -10   1  15        9.65       68.41     13.40 o 
  -9   1  15      139.05      154.87      7.02 o 
  -7   1  15      321.94      314.82     12.95 o 
  -6   1  15        9.91       23.22      8.97 o 
  -5   1  15       26.89        1.36      5.44 o 
  -4   1  15        1.46       -7.04      7.04 o 
  -3   1  15       72.30       60.46      6.88 o 
  -2   1  15       49.21       60.72     11.63 o 
  -1   1  15      201.33      208.54     18.22 o 
   0   1  15      313.78      309.99      8.89 o 
   1   1  15       78.67       76.54      7.98 o 
   2   1  15      254.70      233.87      8.99 o 
   3   1  15      151.28      158.87     17.52 o 
   4   1  15        3.75       14.75      7.70 o 
   5   1  15       74.60       63.60      7.98 o 
   6   1  15        6.29       20.92     26.83 o 
   7   1  15        1.73        6.89     11.92 o 
   8   1  15        8.02        1.83     12.16 o 
 -10   2  15        5.94       27.77      8.03 o 
  -9   2  15        0.28       44.08      8.41 o 
  -8   2  15       10.64       20.23      8.00 o 
  -7   2  15      101.96       85.50      9.65 o 
  -6   2  15        2.85       20.29      8.49 o 
  -5   2  15      176.62      172.02     16.88 o 
  -4   2  15        6.51       -4.98     11.64 o 
  -3   2  15       13.83        1.05     10.77 o 
  -2   2  15      126.54      108.37     11.57 o 
  -1   2  15        7.92       23.54     10.96 o 
   0   2  15       62.46       53.14     11.72 o 
   1   2  15      154.43      163.38     12.75 o 
   2   2  15       15.42       -7.58     11.54 o 
   3   2  15       96.52      115.70     12.81 o 
   4   2  15       90.31       82.12     13.09 o 
   5   2  15       18.08       42.33     13.28 o 
   6   2  15       16.69       13.35     11.28 o 
   7   2  15       27.19       67.77     12.85 o 
   8   2  15        1.81        5.95     12.42 o 
  -8   3  15        9.60       26.70      8.76 o 
  -7   3  15       56.46       41.06      9.25 o 
  -6   3  15       65.69       75.58      8.15 o 
  -5   3  15       35.03       31.56     29.84 o 
  -4   3  15       57.96       56.18     21.99 o 
  -3   3  15       84.66      103.70     12.03 o 
  -2   3  15       13.05       -5.96     10.73 o 
  -1   3  15       51.57       89.97     12.12 o 
   1   3  15       38.45       54.32     11.68 o 
   2   3  15       11.57       -6.64     11.51 o 
   3   3  15       55.42       80.75     12.41 o 
   5   3  15       72.63      163.12     14.48 o 
   6   3  15        0.63       -0.84     11.66 o 
  -6   4  15       24.43       91.68      9.33 o 
  -5   4  15       33.69       46.10      7.43 o 
  -4   4  15        8.46       -1.73      8.20 o 
  -3   4  15        0.85       30.72     11.70 o 
  -2   4  15       19.95       -4.58     11.74 o 
  -1   4  15       47.28       86.28     12.77 o 
   1   4  15      202.36      273.73     14.88 o 
   2   4  15       32.99       21.19     12.64 o 
   3   4  15       56.41       73.56     13.22 o 
   4   4  15       72.81       50.61     14.34 o 
 -10   0  16       10.85       34.76      8.50 o 
  -8   0  16      123.54      140.25     10.76 o 
  -6   0  16       73.95       85.07     11.85 o 
  -4   0  16       80.92       78.79     11.40 o 
  -2   0  16      656.21      691.05     15.42 o 
   0   0  16      467.20      466.24     14.28 o 
   2   0  16       61.08       78.74     11.16 o 
   4   0  16      444.57      486.06     16.12 o 
   6   0  16       41.12       27.62     12.22 o 
   8   0  16       30.90       13.74     13.10 o 
 -10   1  16       82.30       41.82      9.96 o 
  -9   1  16        4.18       -7.85      7.85 o 
  -8   1  16       22.52       48.64      8.77 o 
  -7   1  16        3.86       16.27      9.12 o 
  -6   1  16       77.25       62.21     15.25 o 
  -5   1  16        9.28      -11.35     11.35 o 
  -4   1  16        0.10       -2.55     11.29 o 
  -3   1  16      270.96      256.91     16.97 o 
  -2   1  16       24.45       22.39      7.26 o 
  -1   1  16      613.22      632.37     31.81 o 
   0   1  16       28.18       12.48      8.29 o 
   1   1  16      243.36      256.95      8.83 o 
   2   1  16       71.48       61.89      8.13 o 
   3   1  16       15.43       21.60     15.18 o 
   4   1  16       51.83       69.94     11.84 o 
   5   1  16        2.06       -7.25      8.24 o 
   6   1  16      129.62      138.89     50.76 o 
   7   1  16        4.53        1.07      8.80 o 
  -9   2  16        8.07       -8.14      8.14 o 
  -8   2  16       80.53       69.04      9.30 o 
  -7   2  16        5.02       42.85      9.53 o 
  -6   2  16        0.93       -3.35      8.92 o 
  -5   2  16       36.86       17.58     11.86 o 
  -4   2  16      214.22      282.62     15.23 o 
  -3   2  16        8.78       22.15     11.33 o 
  -2   2  16       90.38       76.32     11.67 o 
  -1   2  16       30.45       33.81     11.35 o 
   0   2  16       21.41       -4.81     10.83 o 
   1   2  16       68.76       73.93     12.46 o 
   2   2  16      143.26      116.95     12.93 o 
   3   2  16       24.89       32.75     12.52 o 
   4   2  16      177.18      157.66     14.55 o 
   5   2  16        0.40       27.13     12.84 o 
   6   2  16        3.63       15.88     11.91 o 
   7   2  16       13.82       45.66     13.17 o 
  -7   3  16        5.01       31.84      9.88 o 
  -6   3  16      171.45      221.67     48.86 o 
  -5   3  16       29.71        6.71     10.06 o 
  -4   3  16       25.24       15.13     12.25 o 
  -3   3  16       82.40      142.54     13.27 o 
  -2   3  16        0.72      -11.61     11.61 o 
  -1   3  16       22.67       47.69     12.29 o 
   0   3  16       28.48       -2.37     11.99 o 
   1   3  16       10.95       24.29     12.01 o 
   2   3  16       98.63      103.92     13.11 o 
   3   3  16       56.57       85.31     13.07 o 
   4   3  16        9.99      -10.25     13.29 o 
   5   3  16        0.45       63.82     14.37 o 
  -4   4  16        5.88       67.73     13.20 o 
  -2   4  16       43.83      106.14     13.39 o 
  -1   4  16       18.57        3.21     12.81 o 
   0   4  16       64.93       98.52     14.01 o 
   1   4  16       45.38       59.57     13.62 o 
   2   4  16       13.54       22.71     12.89 o 
  -9   0  17      102.67       70.74      9.11 o 
  -7   0  17        2.14       -0.12     11.83 o 
  -5   0  17       69.60       87.50     12.25 o 
  -3   0  17        3.99       -2.39     10.36 o 
  -1   0  17       56.98       43.86     11.04 o 
   1   0  17      422.49      395.20     14.76 o 
   3   0  17      127.07      127.92     13.94 o 
   5   0  17        0.04       33.39     11.85 o 
   7   0  17        1.18       -3.29     12.19 o 
  -9   1  17       35.75      115.08     10.02 o 
  -8   1  17        0.84       12.54      8.40 o 
  -7   1  17       17.80       -5.90      8.41 o 
  -5   1  17       10.71       25.71     13.53 o 
  -4   1  17        8.02       -1.48     10.67 o 
  -3   1  17        0.45        6.75     10.67 o 
  -2   1  17        0.41        7.87     10.90 o 
  -1   1  17       22.52       28.10     11.76 o 
   0   1  17        2.33        1.52      7.60 o 
   1   1  17       12.67        9.25      8.35 o 
   2   1  17       33.01       38.15      8.46 o 
   3   1  17      365.21      366.00     34.00 o 
   4   1  17        7.83       44.80      9.04 o 
   5   1  17      101.30       73.31      9.09 o 
   6   1  17        3.93       68.49     13.47 o 
  -8   2  17       55.02      131.93     10.55 o 
  -7   2  17      132.17      153.08     10.13 o 
  -5   2  17      204.61      272.28     16.71 o 
  -4   2  17        3.57      -11.54     11.54 o 
  -3   2  17       41.45       53.75     12.22 o 
  -2   2  17        3.00        5.16     11.92 o 
  -1   2  17        9.01       21.76     12.05 o 
   0   2  17       11.36        4.96     12.17 o 
   1   2  17      111.70      120.56     13.01 o 
   2   2  17       20.16        6.31     12.28 o 
   3   2  17        1.98       -2.58     12.36 o 
   4   2  17       32.49       37.53     13.96 o 
   5   2  17       12.15       34.98     13.32 o 
  -6   3  17      100.96       78.11      8.26 o 
  -5   3  17       37.70       71.22     15.15 o 
  -4   3  17       12.81       29.10     12.40 o 
  -3   3  17       61.99       33.72     13.02 o 
  -2   3  17       17.55       38.82     13.23 o 
  -1   3  17       83.87      105.00     14.37 o 
   0   3  17       67.88       78.98     13.36 o 
   1   3  17       29.34       31.88     13.04 o 
   2   3  17        8.07       -7.66     12.86 o 
   3   3  17       16.12       10.63     12.47 o 
  -8   0  18      145.34      187.67     14.86 o 
  -6   0  18        7.42       15.50     13.67 o 
  -4   0  18        2.51       -2.03     10.87 o 
  -2   0  18      140.14      179.77     13.23 o 
   0   0  18      221.73      219.51     13.63 o 
   2   0  18       15.24       -1.64     11.77 o 
   4   0  18       55.45       45.02     12.16 o 
  -6   1  18      123.22      146.83     15.00 o 
  -5   1  18        1.27       -4.88     12.02 o 
  -4   1  18       38.42       68.64     11.74 o 
  -3   1  18        0.02      -10.03     11.19 o 
  -2   1  18        6.81       30.12     11.78 o 
  -1   1  18       53.98       36.38     12.88 o 
   0   1  18      262.78      266.51     14.47 o 
   2   1  18      171.35      193.20     14.13 o 
   3   1  18        8.77        0.05     11.58 o 
   4   1  18       17.74       81.52     15.23 o 
   5   1  18       20.04        7.30      8.88 o 
  -5   2  18        9.92        5.41     13.36 o 
  -4   2  18       27.83       68.00     12.90 o 
  -2   2  18       36.87       87.86     13.51 o 
  -1   2  18       40.80       19.48     13.18 o 
   0   2  18       10.35       25.40     13.10 o 
   1   2  18       62.88       30.69     13.31 o 
   2   2  18       30.14       51.18     13.26 o 
   3   2  18        3.86      -12.76     12.76 o 
   4   2  18       17.87       40.16     15.07 o 
  -4   3  18       26.35       77.26     13.90 o 
  -2   3  18        3.71       84.68     14.79 o 
   0   3  18       52.10      116.94     15.20 o 
  -5   0  19       12.51       65.62     12.30 o 
  -3   0  19        2.87       49.34     12.34 o 
  -1   0  19       10.37       41.98     12.57 o 
   1   0  19       32.73       64.23     12.76 o 
   3   0  19        2.09       27.50     14.42 o 
  -6   1  19        0.66       12.07     13.91 o 
  -5   1  19       16.82       26.22     12.13 o 
  -4   1  19        4.64       -3.37     12.20 o 
  -3   1  19       62.20       82.12     13.02 o 
  -2   1  19        0.04       21.80     12.69 o 
  -1   1  19      121.90      100.63     13.68 o 
   0   1  19        4.50       19.92     13.09 o 
   1   1  19        4.85       -5.41     12.70 o 
   2   1  19       27.84       44.66     13.35 o 
   3   1  19      150.04      125.36     15.56 o 
  -5   2  19       28.48       60.82     13.78 o 
  -4   2  19       30.66       31.55     13.26 o 
  -3   2  19       14.11        2.87     13.53 o 
  -2   2  19       45.75       79.87     14.56 o 
  -1   2  19       96.03       60.75     14.20 o 
   0   2  19       18.69       60.39     14.61 o 
   1   2  19      103.21       67.01     14.19 o 
   2   2  19        3.47       44.41     14.08 o 
  -4   0  20       12.95       33.58     13.12 o 
  -2   0  20       58.24       26.72     13.49 o 
   0   0  20       63.74        6.82     13.47 o 
  -4   1  20       31.72        1.06     13.12 o 
  -3   1  20       22.01       74.82     13.67 o 
  -1   1  20        7.77       31.57     13.97 o 
   0   1  20      154.83      121.21     14.89 o 
   1   1  20        0.39       13.44     13.82 o 
                                                 
